# Supplementary material for: Comparative genomics and transcriptomics of lineages I, II, and III strains of Listeria monocytogenes
Source: BMC Genomics. 2012 Apr 24;13:144. doi: 10.1186/1471-2164-13-144 (PMC3464598; doi:10.1186/1471-2164-13-144)
Supplement: Additional file 4 — Table S4. Prediction of LPXTG motif harbouring proteins by Augur [90]. [file 1471-2164-13-144-S4.xls]

## Sheet: Tabelle1
L. monocytogenes 1/2a EGD-e			L. monocytogenes 4b F2365			L. monocytogenes 4b CLIP80459			L. monocytogenes 4a L99			L. monocytogenes 4a HCC23			L. monocytogenes 4a M7			L. monocytogenes 4c FSL J2-071			L. innocua 6a CLIP11262
Synonym	Repeat		Synonym	Repeat		Synonym	Repeat		Synonym	Repeat		Synonym	Repeat		Synonym	Repeat		Synonym	Repeat		Synonym	Repeat
											orthologous genes by reference
glyS	2		glyS	1		glyS	1		glyS	2		glyS	2		glyS	2		lmo4bN1-017_1891	2		glyS	1
inlA	13		inlA	13		inlA	13		inlA	13		LMHCC_2195	13		inlA	13		-	-		-	-
inlB	6		-	-		inlB	6		inlB	6		LMHCC_2194	6		inlB	6		-	-		-	-
inlC	4		LMOf2365_1812	4		inlC	4		-	-		-	-		-	-		-	-		-	-
inlE	8		inlE	7		inlE	7		-	-		-	-		-	-		lmo4bN1-017_0292	7		-	-
inlG	4		-	-		-	-		-	-		-	-		-	-		lmo4bN1-017_0542	6		-	-
			-	-		-	-		-	-		-	-		-	-		lmo4bN1-017_0291	4		-	-
inlH	7		inlC2	7		inlH	7		-	-		-	-		-	-		lmo4bN1-017_0292	7		-	-
			inlD	7		inlD	7		-	-		-	-		-	-		lmo4bN1-017_0293	8		-	-
lmo0077	2		-	-		-	-		-	-		-	-		-	-		-	-		lin0069	2
lmo0327	4		LMOf2365_0345	4		Lm4b_00346	4		lmo4a_0346	4		LMHCC_2306	4		LMM7_0356	4		lmo4bN1-017_0384	4		lin0352	4
lmo0331	5		LMOf2365_0347	6		Lm4b_00348	6		lmo4a_0348	6		LMHCC_2304	6		LMM7_0358	6		lmo4bN1-017_0387	6		lin0354	4
lmo0333	25		LMOf2365_0350	24		Lm4b_00350	24		-	-		-	-		-	-		-	-		-	-
lmo0409	12		inlF	10		inlF	10		-	-								-	-		-	-
lmo0514	4		LMOf2365_0543	4		Lm4b_00536	4		lmo4a_0522	4		LMHCC_2125	4		LMM7_0537	4		lmo4bN1-017_0628	4		lin0514	4
lmo0549	4		LMOf2365_0578	4		Lm4b_00575	4		-	-		-	-		-	-		-	-		-	-
lmo0610	5		LMOf2365_0639	4		Lm4b_00636	4		lmo4a_0627	5		LMHCC_2019	5		LMM7_0642	5		lmo4bN1-017_0761	4		lin0619	5
lmo0732	4		LMOf2365_0768	4		Lm4b_00759	4		lmo4a_0750	3		LMHCC_1890	3		LMM7_0769	3		lmo4bN1-017_0917	4		lin0741	3
lmo0945	1		LMOf2365_0965	1		Lm4b_00965	1		lmo4a_0960	1		LMHCC_1677	1		LMM7_0981	1		-	-		lin0944	1
lmo1136	7		LMOf2365_1144	7		Lm4b_01142	7		lmo4a_1119	8		LMHCC_1515	8		LMM7_1142	8		lmo4bN1-017_1413	8		lin1101	7
lmo1289	3		-	-		-	-		lmo4a_1344	4		LMHCC_1285	4		LMM7_1371	4		-	-		-	-
			-	-		-	-		lmo4a_1343	2		LMHCC_1286	2		LMM7_1370	2		-	-		-	-
lmo1290	3		LMOf2365_1307	2		Lm4b_01299	2		lmo4a_1345	3		LMHCC_1284	3		LMM7_1372	3		lmo4bN1-017_1658	2		-	-
									lmo4a_1346	2		LMHCC_1282	2		LMM7_1374	2					-	-
lmo2027	5		LMOf2365_2443	6		Lm4b_02439	6		-	-		-	-		-	-		lmo4bN1-017_3140	6		-	-
lmo2263	1		LMOf2365_2296	1		Lm4b_02290	1		lmo4a_2323	1		LMHCC_0280	1		LMM7_2364	1		-	-		lin2364	1
lmo2396	6		LMOf2365_2370	5		Lm4b_02368	5		lmo4a_2401	6		LMHCC_0202	6		LMM7_2440	6		-	-		lin2495	5
lmo2445	4		LMOf2365_2418	4		Lm4b_02414	4		lmo4a_2448	4		LMHCC_0155	4		LMM7_2487	4		lmo4bN1-017_3109	4		lin2539	4
lmo2470	6		LMOf2365_2443	6		Lm4b_02439	6		-	-		-	-		-	-		lmo4bN1-017_3140	6		-	-
lmo2587	1		LMOf2365_2559	1		Lm4b_02554	1		lmo4a_2590	1		LMHCC_0004	1		LMM7_2633	1		-	-		lin2732	1
lmo2821	10		LMOf2365_2812	10		Lm4b_02794	10		-	-		-	-		-	-		lmo4bN1-017_3589	11		-	-
											specific genes by reference
lmo0171	7		inlC2	7		inlD	7		lmo4a_0210	1		LMHCC_0014	3		LMM7_0299	8		lmo4bN1-017_0208	1		lin0233	1
lmo0801	8		inlD	7		inlH	7		lmo4a_0291	8		LMHCC_0157	4		LMM7_0359	2		lmo4bN1-017_0291	4		lin0290	9
lmo2026	4		LMOf2365_0011	1		Lm4b_00010	1		lmo4a_0349	14		LMHCC_1282	2		LMM7_0360	3		lmo4bN1-017_0293	8		lin0295	8
lmo2784	1		LMOf2365_0289	8		Lm4b_00297	8		lmo4a_0371	9		LMHCC_1284	3		LMM7_0382	9		lmo4bN1-017_0294	2		lin0372	9
			LMOf2365_0349	7		Lm4b_00349	5		lmo4a_0564	5		LMHCC_1285	4		LMM7_0579	5		lmo4bN1-017_0295	4		lin0553	3
			LMOf2365_0374	9		Lm4b_00372	9		lmo4a_0748	3		LMHCC_1286	2		LMM7_0768	3		lmo4bN1-017_0298	9		lin0558	2
			LMOf2365_0805	3		Lm4b_00485	3		lmo4a_1293	11		LMHCC_1335	11		LMM7_1321	11		lmo4bN1-017_0304	8		lin0647	1
			LMOf2365_1254	9		Lm4b_00487	2		lmo4a_1343	2		LMHCC_1891	3		LMM7_1370	2		lmo4bN1-017_0389	3		lin0661	12
			LMOf2365_2055	1		Lm4b_00804	3		lmo4a_1344	4		LMHCC_2082	5		LMM7_1371	4		lmo4bN1-017_0390	22		lin0739	6
			LMOf2365_2056	4		Lm4b_01248	11		lmo4a_1345	3		LMHCC_2280	9		LMM7_1372	3		lmo4bN1-017_0422	9		lin0740	4
			LMOf2365_2416	4		Lm4b_02043	1		lmo4a_1346	2		LMHCC_2302	3		LMM7_1374	2		lmo4bN1-017_0541	6		lin0864	1
						Lm4b_02044	7		lmo4a_2446	4		LMHCC_2303	1		LMM7_2485	4		lmo4bN1-017_0542	6		lin1204	11
						Lm4b_02045	4		lmo4a_2581	3		LMHCC_2364	8		LMM7_2623	3		lmo4bN1-017_0544	6		lin1328	4
						Lm4b_02412	4		lmo4a_2611	1		LMHCC_2449	1		LMM7_2654	1		lmo4bN1-017_0679	4		lin1687	1
									mvk	1		LMHCC_2992	1		mvaK1	1		lmo4bN1-017_0915	3		lin2511	1
												mvk	1		ybbA	1		lmo4bN1-017_1651	5		lin2537	4
																		lmo4bN1-017_1652	4
																		lmo4bN1-017_1655	3
																		lmo4bN1-017_2960	1
																		lmo4bN1-017_3051	6
																		lmo4bN1-017_3106	4
																		lmo4bN1-017_3284	3
																		lmo4bN1-017_3296	1
a ortholog w/o LRR-Repeat
b paralog
