# Supplementary material for: Comparative genomics and transcriptomics of lineages I, II, and III strains of Listeria monocytogenes
Source: BMC Genomics. 2012 Apr 24;13:144. doi: 10.1186/1471-2164-13-144 (PMC3464598; doi:10.1186/1471-2164-13-144)
Supplement: Additional file 6 — Table S6. Prediction of LysM domain containing proteins by Augur [90]. [file 1471-2164-13-144-S6.xls]

## Sheet: Tabelle1
L. monocytogenes 1/2a EGD-e			L. monocytogenes 4b F2365			L. monocytogenes 4b CLIP80459			L. monocytogenes 4a L99			L. monocytogenes 4a HCC23			L. monocytogenes 4a M7			L. monocytogenes 4c FSL J2-071			L. innocua 6a CLIP11262
Synonym	Repeat		Synonym	Repeat		Synonym	Repeat		Synonym	Repeat		Synonym	Repeat		Synonym	Repeat		Synonym	Repeat		Synonym	Repeat
											orthologous genes by reference
ami	8		LMOf2365_2530	6		ami	6		ami	8		-	-		-	-		-	-		ami	6
iap	1		-	-		-	-		cwhA	1		LMHCC_2049	1		iap	1		-	-		iap	1
inlB	3		-	-		inlB	3		inlB	3		LMHCC_2194	3		inlB	3		-	-		-	-
tyrS	1		tyrS	1		tyrS	1		tyrS	1		tyrS	1		tyrS	1		-	-		tyrS	1
lmo0275	1		LMOf2365_0295	1		Lm4b_00303	1		-	-		-	-		-	-		-	-		-	-
lmo0333	1		LMOf2365_0350	1		Lm4b_00350	1		-	-		-	-		-	-		-	-		-	-
lmo0394	1		LMOf2365_0406	1		Lm4b_00412	1		lmo4a_0407	1		LMHCC_2242	1		LMM7_0420	1		-	-		lin0412	1
lmo1215	1		LMOf2365_1224	1		Lm4b_01220	1		lmo4a_1195	1		LMHCC_1438	1		LMM7_1218	1		-	-		lin1178	1
lmo1216	1		LMOf2365_1225	1		Lm4b_01221	1		lmo4a_1196	1		LMHCC_1437	1		LMM7_1219	1		lmo4bN1-017_1507	1		lin1179	1
lmo1521	2		ami	2		Lm4b_01531b	2		lmo4a_1577	2		LMHCC_1048	2		amiA	2		lmo4bN1-017_1976	2		lin1556	2
lmo1666	1		LMOf2365_1690	1		Lm4b_01679	1		-	-		-	-		-	-		-	-		-	-
lmo2203	2		LMOf2365_2236	2		Lm4b_02230	2		lmo4a_2264	2		LMHCC_0339	2		flgJ	2		lmo4bN1-017_2876	2		lin2306	2
lmo2591	4		LMOf2365_2564	4		Lm4b_02558	4		lmo4a_2594	4		LMHCC_3009	4		LMM7_2637	4		-	-		lin2738	4
lmo2713	1		LMOf2365_2693	1		Lm4b_02687	1		lmo4a_2776	1		LMHCC_2822	1		LMM7_2824	1		-	-		lin2861	1
											specific genes by reference
lmo1076	4		LMOf2365_0108	1		Lm4b_00013	1		lmo4a_0471	1		LMHCC_0039	3		ami	1		lmo4bN1-017_0391	1		lin0469	1
spl	1		LMOf2365_1093	7		Lm4b_00094	1		lmo4a_1082	7		LMHCC_0040	1		LMM7_0485	1		lmo4bN1-017_0480	1		lin0516	1
			LMOf2365_1974	1		Lm4b_01092	7					LMHCC_1553	7		LMM7_1104	7		lmo4bN1-017_0545	3		lin1064	7
						Lm4b_01963	1					LMHCC_2177	1		LMM7_2601	3		lmo4bN1-017_0572	1		lin1303	1
																		lmo4bN1-017_1351	7
																		lmo4bN1-017_1505	1
																		lmo4bN1-017_1506	1
																		lmo4bN1-017_2082	1
																		lmo4bN1-017_3257	8
																		lmo4bN1-017_3303	1
																		lmo4bN1-017_3304	3
																		lmo4bN1-017_3443	1
a ortholog w/o GW-Repeat
b paralog
