# Supplementary material for: Comparative genomics and transcriptomics of lineages I, II, and III strains of Listeria monocytogenes
Source: BMC Genomics. 2012 Apr 24;13:144. doi: 10.1186/1471-2164-13-144 (PMC3464598; doi:10.1186/1471-2164-13-144)
Supplement: Additional file 7 — Table S7. Prediction of NLPC/P60 domain containing proteins by Augur [90]. [file 1471-2164-13-144-S7.xls]

## Sheet: Tabelle1
L. monocytogenes 1/2a EGD-e			L. monocytogenes 4b F2365			L. monocytogenes 4b CLIP80459			L. monocytogenes 4a L99			L. monocytogenes 4a HCC23			L. monocytogenes 4a M7			L. monocytogenes 4c FSL J2-071			L. innocua 6a CLIP11262
Synonym	Repeat		Synonym	Repeat		Synonym	Repeat		Synonym	Repeat		Synonym	Repeat		Synonym	Repeat		Synonym	Repeat		Synonym	Repeat
											orthologous genes by reference
inlA	1		inlA	1		inlA	1		inlA	1		LMHCC_2195	1		inlA	1		-	-		-	-
inlE	1		inlE	1		inlE	1		-	-		-	-		-	-		lmo4bN1-017_0292	1		-	-
inlG	1		-	-		-	-		-	-		-	-		-	-		lmo4bN1-017_0291	1		-	-
inlH	1		inlC2	1		inlH	1		-	-		-	-		-	-		lmo4bN1-017_0292	1		-	-
			inlD	1		inlD	1		-	-		-	-		-	-		lmo4bN1-017_0293	1		-	-
lmo0130	1		LMOf2365_0148	1		Lm4b_00134	1		lmo4a_0155	1		LMHCC_2506	1		cpdB	1		-	-		lin0177	1
lmo0159	1		LMOf2365_0174	1		Lm4b_00159	1		lmo4a_0179	1		LMHCC_2480	1		LMM7_0184	1		lmo4bN1-017_0165	1		lin0202	1
lmo0160	1		LMOf2365_0175	1		-	-		lmo4a_0180	1		LMHCC_2479	1		LMM7_0185	1		-	-		lin0203	1
lmo0175	1		LMOf2365_0186	1		Lm4b_00172	1		lmo4a_0191	1		LMHCC_2468	1		LMM7_0196	1		lmo4bN1-017_0179	1		lin0214	1
lmo0320	1		LMOf2365_0338	1		Lm4b_00339	1		-	-		-	-		-	-		-	-		-	-
lmo0327	1		LMOf2365_0345	1		Lm4b_00346	1		lmo4a_0346	1		LMHCC_2306	1		LMM7_0356	1		-	-		lin0352	1
lmo0331	1		LMOf2365_0347	1		Lm4b_00348	1		lmo4a_0348	1		LMHCC_2304	1		LMM7_0358	1		lmo4bN1-017_0387	1		lin0354	1
lmo0333	1		LMOf2365_0350	1		Lm4b_00350	1		-	-		-	-		-	-		-	-		-	-
lmo0409	1		inlF	1		inlF	1		-	-		-	-		-	-		-	-		-	-
lmo0435	1		-	-		-	-		-	-		-	-		-	-		-	-		lin0457	1
lmo0463	1		LMOf2365_2052	1		Lm4b_00490	1		lmo4a_0482	1		LMHCC_2165	1		LMM7_0497	1		-	-		-	-
			LMOf2365_0498	1		Lm4b_02039	1											-	-		-	-
lmo0514	1		LMOf2365_0543	1		Lm4b_00536	1		lmo4a_0522	1		LMHCC_2125	1		LMM7_0537	1		-	-		lin0514	1
lmo0550	1		LMOf2365_0579	1		Lm4b_00576	1		lmo4a_0565	1		LMHCC_2081	1		LMM7_0580	1		-	-		lin0559	1
																		-	-		lin0554	1
lmo0576	1		LMOf2365_0605	1		Lm4b_00602	1		lmo4a_0591	1		LMHCC_2055	1		LMM7_0606	1		lmo4bN1-017_0713	1		lin0585	1
lmo0610	1		LMOf2365_0639	1		Lm4b_00636	1		lmo4a_0627	1		LMHCC_2019	1		LMM7_0642	1		lmo4bN1-017_0761	1		lin0619	1
lmo0627	1		LMOf2365_0656	1		Lm4b_00653	1		lmo4a_0643	1		LMHCC_2003	1		LMM7_0658	1		lmo4bN1-017_0779	1		lin0636	1
lmo0725	1		LMOf2365_0761	1		Lm4b_00753	1		lmo4a_0742	1		LMHCC_1898	1		LMM7_0761	1		lmo4bN1-017_0907	1		lin0733	1
lmo0732	1		LMOf2365_0768	1		Lm4b_00759	1		lmo4a_0750	1		LMHCC_1890	1		LMM7_0769	1		lmo4bN1-017_0917	1		lin0741	1
lmo0835	1		LMOf2365_0852	1		Lm4b_00851	1		lmo4a_0846	1		LMHCC_1794	1		LMM7_0865	1		-	-		-	-
lmo0842	1		LMOf2365_1974	1		Lm4b_01963	1		lmo4a_0128	1		LMHCC_2534	1		LMM7_0130	1		lmo4bN1-017_0106	1		lin0141	1
			LMOf2365_0859	1		Lm4b_00858	1
lmo0880	1		LMOf2365_0899	1		Lm4b_00898	1		lmo4a_0894	1		LMHCC_1746	1		LMM7_0913	1		lmo4bN1-017_1082	1		lin0879	1
lmo1136	1		LMOf2365_1144	1		Lm4b_01142	1		lmo4a_1119	1		LMHCC_1515	1		LMM7_1142	1		-	-		lin1101	1
lmo1289	1		-	-		-	-		lmo4a_1344	1		LMHCC_1285	1		LMM7_1371	1		-	-		-	-
			-	-		-	-		lmo4a_1343	1		LMHCC_1286	1		LMM7_1370	1		-	-		-	-
lmo1290	1		LMOf2365_1307	1		Lm4b_01299	1		lmo4a_1346	1		LMHCC_1282	1		LMM7_1374	1		lmo4bN1-017_1658	1		-	-
									lmo4a_1345	1		LMHCC_1284	1		LMM7_1372	1					-	-
lmo1413	1		LMOf2365_1432	1		Lm4b_01422	1		lmo4a_1471	1		LMHCC_1155	1		LMM7_1500	1		lmo4bN1-017_1825	1		-	-
lmo1666	1		LMOf2365_1690	1		Lm4b_01679	1		-	-								-	-		-	-
lmo2085	1		LMOf2365_2117	1		Lm4b_02106	1		lmo4a_2143	1		LMHCC_0465	1		LMM7_2183	1		-	-		-	-
lmo2179	1		LMOf2365_2212	1		Lm4b_02205	1		lmo4a_2240	1		LMHCC_0364	1		LMM7_2281	1		-	-		lin2283	1
lmo2186	1		LMOf2365_2219	1		Lm4b_02213	1		svpB	1		LMHCC_0356	1		LMM7_2288	1		lmo4bN1-017_2857	1		lin2290	1
lmo2178	1		LMOf2365_2211	1		Lm4b_02204	1		lmo4a_2239	1		LMHCC_0365	1		LMM7_2280	1		lmo4bN1-017_2842	1		lin2282	1
			LMOf2365_2210	1		Lm4b_02203	1		lmo4a_2238	1		LMHCC_0366	1		LMM7_2279	1					lin2281	1
lmo2396	1		LMOf2365_2370	1		Lm4b_02368	1		lmo4a_2401	1		LMHCC_0202	1		LMM7_2440	1		-	-		lin2495	1
lmo2714	1		LMOf2365_2694	1		Lm4b_02688	1		lmo4a_2777	1		LMHCC_2820	1		LMM7_2825	1		-	-		lin2862	1
lmo2821	1		LMOf2365_2812	1		Lm4b_02794	1		-	-		-	-		-	-		lmo4bN1-017_3589	1		-	-
											specific genes by reference
lmo0171	1		inlC2	1		inlD	1		lmo4a_0349	1		LMHCC_0013	1		LMM7_0360	1		lmo4bN1-017_0140	1		lin0290	1
lmo0801	1		inlD	1		inlH	1		lmo4a_0371	1		LMHCC_0014	1		LMM7_0382	1		lmo4bN1-017_0293	1		lin0372	1
lmo1115	1		LMOf2365_0349	1		Lm4b_00349	1		lmo4a_0613	1		LMHCC_0365	1		LMM7_0628	1		lmo4bN1-017_0295	1		lin0415	1
lmo1799	1		LMOf2365_0374	1		Lm4b_00372	1		lmo4a_0674	1		LMHCC_0366	1		LMM7_0690	1		lmo4bN1-017_0385	1		lin0554	1
lmo2026	1		LMOf2365_0413	1		Lm4b_00415	1		lmo4a_0748	1		LMHCC_0759	1		LMM7_0768	1		lmo4bN1-017_0391	1		lin0559	1
lmo2576	1		LMOf2365_0498	1		Lm4b_00490	1		lmo4a_0821	1		LMHCC_1282	1		LMM7_0840	1		lmo4bN1-017_0422	1		lin0595	1
			LMOf2365_0693	1		Lm4b_00685	1		lmo4a_1287	1		LMHCC_1284	1		LMM7_1315	1		lmo4bN1-017_0484	1		lin0661	1
			LMOf2365_0694	1		Lm4b_00687b	1		lmo4a_1293	1		LMHCC_1285	1		LMM7_1321	1		lmo4bN1-017_0543	1		lin0665	1
			LMOf2365_0805	1		Lm4b_00804	1		lmo4a_1343	1		LMHCC_1286	1		LMM7_1370	1		lmo4bN1-017_0629	1		lin0739	1
			LMOf2365_0859	1		Lm4b_00858	1		lmo4a_1344	1		LMHCC_1335	1		LMM7_1371	1		lmo4bN1-017_0744	1		lin0740	1
			LMOf2365_1254	1		Lm4b_01248	1		lmo4a_1345	1		LMHCC_1341	1		LMM7_1372	1		lmo4bN1-017_0814	1		lin0803	1
			LMOf2365_1974	1		Lm4b_01815	1		lmo4a_1346	1		LMHCC_1819	1		LMM7_1374	1		lmo4bN1-017_1651	1		lin1204	1
			LMOf2365_2052	1		Lm4b_01963	1		lmo4a_1856	1		LMHCC_1971	1		LMM7_1891	1		lmo4bN1-017_1654	1		lin1328	1
			LMOf2365_2210	1		Lm4b_02039	1		lmo4a_2238	1		LMHCC_2033	1		LMM7_2279	1		lmo4bN1-017_2344	1		lin1857	1
			LMOf2365_2211	1		Lm4b_02203	1		lmo4a_2239	1		LMHCC_2280	1		LMM7_2280	1		lmo4bN1-017_2712	1		lin1913	1
			LMOf2365_2638	1		Lm4b_02204	1		lmo4a_2581	1		LMHCC_2302	1		LMM7_2623	1		lmo4bN1-017_2843	1		lin2281	1
						Lm4b_02631	1		lmo4a_2582	1					LMM7_2625	1		lmo4bN1-017_3053	1		lin2282	1
																		lmo4bN1-017_3278	1		lin2724	1
																		lmo4bN1-017_3284	1
																		lmo4bN1-017_3285	1
																		lmo4bN1-017_3444	1
a ortholog w/o LPXTG-Repeat
b paralog
