# Supplementary material for: Comparative genomics and transcriptomics of lineages I, II, and III strains of Listeria monocytogenes
Source: BMC Genomics. 2012 Apr 24;13:144. doi: 10.1186/1471-2164-13-144 (PMC3464598; doi:10.1186/1471-2164-13-144)
Supplement: Additional file 8 — Table S8. Comparative CRISPR analysis table. [file 1471-2164-13-144-S8.xls]

## Sheet: Tabelle1
L. monocytogenes 1/2a EGD-e			L. monocytogenes 4b F2365			L. monocytogenes 4b CLIP80459			L. monocytogenes 4a L99			L. monocytogenes 4a HCC23			L. monocytogenes 4a M7			L. monocytogenes 4c FSL J2-071			L. innocua 6a CLIP11262
Synonym	Box		Synonym	Box		Synonym	Box		Synonym	Box		Synonym	Box		Synonym	Box		Synonym	Box		Synonym	Box
											orthologous genes by reference
gbuC	1		LMOf2365_1037	1		gbuC	1		gbuC	1		LMHCC_1605	1		gbuC	1		lmo4bN1-017_1270	1		lin1015	1
opuCC	1		opuCC	1		opuCC	1		opuCC	1		LMHCC_1142	1		opuCC	1		lmo4bN1-017_1845	1		lin1465	1
qoxA	1		qoxA	1		qoxA	1		qoxA	1		LMHCC_2650	1		qoxA	1		lmo4bN1-017_0016	1		qoxA	1
tcsA	1		LMOf2365_1407	1		tcsA	1		tcsA	1		LMHCC_1181	1		tcsA	1		-	-		tcsA	1
lmo0047	1		LMOf2365_0056	1		Lm4b_00056	1		lmo4a_0040	1		LMHCC_2623	1		LMM7_0041	1		lmo4bN1-017_0054	1		lin0040	1
lmo0057	1		LMOf2365_0068	1		Lm4b_00066	1		lmo4a_0051	1		LMHCC_2612	1		yueB	1		lmo4bN1-017_0066	1		lin0050	1
lmo0135	1		LMOf2365_0153	1		Lm4b_00139	1		lmo4a_0160	1		LMHCC_2500	1		gsiB	1		-	-		lin0182	1
lmo0152	1		LMOf2365_0167	1		Lm4b_00152	1		lmo4a_0172	1		LMHCC_2487	1		oppA	1		lmo4bN1-017_0157	1		lin0190	1
lmo0153	1		LMOf2365_0168	1		Lm4b_00153	1		lmo4a_0173	1		LMHCC_2486	1		znuA	1		lmo4bN1-017_0158	1		lin0191	1
lmo0181	1		LMOf2365_0192	1		Lm4b_00178	1		lmo4a_0197	1		LMHCC_2462	1		ycjN	1		lmo4bN1-017_0187	1		lin0220	1
lmo0207	1		LMOf2365_0218	1		Lm4b_00205	1		vclZ	1		LMHCC_2436	1		LMM7_0228	1		lmo4bN1-017_0225	1		lin0239	1
lmo0255	1		-	-		-	-		lmo4a_0271	1		LMHCC_2385	1		LMM7_0278	1		lmo4bN1-017_0282	1		-	-
lmo0285	1		LMOf2365_0305	1		Lm4b_00313	1		lmo4a_0310	1		metQ	1		metQ	1		-	-		lin0313	1
lmo0303	1		LMOf2365_0329	1		Lm4b_00331	1		lmo4a_0326	1		LMHCC_2327	1		LMM7_0336	1		-	-		lin0331	1
lmo0324	1		LMOf2365_0342	1		Lm4b_00343	1		lmo4a_0343	1		LMHCC_2310	1		LMM7_0353	1		lmo4bN1-017_0379	1		lin0349	1
lmo0355	1		LMOf2365_0376	1		Lm4b_00374	1		frdC	1		LMHCC_2278	1		frdA	1		-	-		lin0374	1
lmo0366	1		-	-		Lm4b_00385	1		-	-		-	-		-	-		lmo4bN1-017_0440	1		lin0385	1
lmo0510	1		LMOf2365_0539	1		Lm4b_00532	1		-	-		-	-		-	-		-	-		lin0510	1
lmo0517	1		LMOf2365_0546	1		Lm4b_00539	1		lmo4a_0525	1		LMHCC_2122	1		ytjC	1		-	-		lin0517	1
lmo0528	1		LMOf2365_0557	1		Lm4b_00554	1		-	-		-	-		-	-		-	-		-	-
lmo0541	1		LMOf2365_0570	1		Lm4b_00567	1		lmo4a_0556	1		LMHCC_2090	1		fecB	1		-	-		lin0545	1
lmo0576	1		LMOf2365_0605	1		Lm4b_00602	1		lmo4a_0591	1		LMHCC_2055	1		LMM7_0606	1		-	-		lin0585	1
lmo0586	1		LMOf2365_0615	1		Lm4b_00612	1		lmo4a_0601	1		LMHCC_2045	1		LMM7_0616	1		lmo4bN1-017_0727	1		-	-
lmo0617	1		LMOf2365_0646	1		Lm4b_00643	1		lmo4a_0633	1		LMHCC_2013	1		LMM7_0648	1		lmo4bN1-017_0768	1		lin0626	1
lmo0768	1		-	-		Lm4b_00784	1		-	-		-	-		-	-		-	-		lin0762	1
lmo0791	1		LMOf2365_0808	1		Lm4b_00807	1		lmo4a_0798	1		LMHCC_1842	1		LMM7_0817	1		lmo4bN1-017_0972	1		lin0784	1
lmo0821	1		LMOf2365_0840	1		Lm4b_00839	1		lmo4a_0833	1		LMHCC_1807	1		LMM7_0852	1		-	-		lin0817	1
lmo0847	1		LMOf2365_0864	1		Lm4b_00863	1		glnP	1		LMHCC_1783	1		glnP	1		lmo4bN1-017_1039	1		lin0840	1
lmo0859	1		LMOf2365_0876	1		Lm4b_00875	1		lmo4a_0870	1		LMHCC_1769	1		ycjN	1		-	-		lin0852	1
lmo0945	1		LMOf2365_0965	1		Lm4b_00965	1		lmo4a_0960	1		LMHCC_1677	1		LMM7_0981	1		lmo4bN1-017_1176	1		lin0944	1
lmo1041	1		modA	1		Lm4b_01061	1		modA	1		modA	1		modA	1		lmo4bN1-017_1306	1		lin1033	1
lmo1068	1		LMOf2365_1085	1		-	-		lmo4a_1073	1		LMHCC_1563	1		LMM7_1094	1		lmo4bN1-017_1334	1		lin1056	1
lmo1073	1		LMOf2365_1090	1		Lm4b_01089	1		lmo4a_1078	1		LMHCC_1557	1		fepB	1		lmo4bN1-017_1342	1		lin1061	1
lmo1264	1		LMOf2365_1281	1		Lm4b_01274	1		lmo4a_1843	1		LMHCC_0772	1		LMM7_1878	1		lmo4bN1-017_2328	1		-	-
lmo1265	1		LMOf2365_1282	1		Lm4b_01275	1		lmo4a_1842	1		LMHCC_0773	1		LMM7_1877	1		lmo4bN1-017_2327	1		lin1304 lin2735	1 1
lmo1340	1		LMOf2365_1357	1		Lm4b_01348	1		lmo4a_1396	1		LMHCC_1231	1		LMM7_1425	1		-	-		-	-
lmo1379	1		LMOf2365_1398	1		Lm4b_01388	1		oxaA2	1		LMHCC_1191	1		LMM7_1465	1		lmo4bN1-017_1777	1		lin1416	1
lmo1444	1		prsA-1	1		Lm4b_01454	1		prsA-1	1		LMHCC_1125	1		prsA	1		lmo4bN1-017_1874	1		lin1482	1
lmo1649	1		LMOf2365_1669	1		Lm4b_01659	1		lmo4a_1708	1		LMHCC_0915	1		LMM7_1740	1		-	-		lin1689	1
lmo1671	1		LMOf2365_1695	1		Lm4b_01684	1		lmo4a_1728	1		LMHCC_0895	1		znuA	1		-	-		lin1779	1
lmo1730	1		LMOf2365_1754	1		Lm4b_01744	1		lmo4a_1785	1		LMHCC_0835	1		malE	1		-	-		lin1841	1
lmo1738	1		LMOf2365_1762	1		Lm4b_01752	1		lmo4a_1793	1		LMHCC_0827	1		LMM7_1825	1		lmo4bN1-017_2264	1		lin1849	1
lmo1757	1		LMOf2365_1782	1		Lm4b_01771	1		lmo4a_1812	1		LMHCC_0807	1		LMM7_1845	1		-	-		lin1869	1
lmo1800	1		LMOf2365_1827	1		Lm4b_01816	1		lmo4a_1857	1		LMHCC_0758	1		LMM7_1892	1		-	-		lin1914	1
lmo1847	1		LMOf2365_1875	1		mntA	1		mntA	1		LMHCC_0709	1		sitA	1		-	-		lin1961	1
lmo1862	1		LMOf2365_1890	1		Lm4b_01878	1		lmo4a_1920	1		LMHCC_0694	1		LMM7_1956	1		lmo4bN1-017_2435	1		lin1976	1
lmo1903	1		LMOf2365_1932	1		Lm4b_01920	1		lmo4a_1960	1		LMHCC_0654	1		trxC	1		-	-		lin2017	1
lmo1959	1		LMOf2365_1989	1		Lm4b_01978	1		fhuD	1		LMHCC_0597	1		fecB	1		lmo4bN1-017_2561	1		lin2073	1
lmo2007	1		LMOf2365_2031	1		Lm4b_02019	1		lmo4a_2058	1		LMHCC_0553	1		ycjN	1		lmo4bN1-017_2616	1		lin2115	1
lmo2079	1		LMOf2365_2111	1		Lm4b_02100	1		lmo4a_2130	1		LMHCC_0478	1		LMM7_2170	1		lmo4bN1-017_2706	1		lin2185	1
lmo2080	1		LMOf2365_2112	1		Lm4b_02101	1		lmo4a_2131	1		LMHCC_0477	1		LMM7_2171	1		lmo4bN1-017_2707	1		-	-
lmo2125	1		LMOf2365_2159	1		Lm4b_02149	1		lmo4a_2186	1		LMHCC_0421	1		malE	1		lmo4bN1-017_2771	1		lin2230	1
lmo2184	1		LMOf2365_2217	1		Lm4b_02210	1		lmo4a_2245	1		-	-		fecB	1		lmo4bN1-017_2854	1		lin2288	1
lmo2186	1		-	-		-	-		-	-		-	-		-	-		-	-		lin2290	1
lmo2196	1		LMOf2365_2229	1		Lm4b_02223	1		oppA	1		LMHCC_0346	1		oppA	1		-	-		lin2300	1
lmo2217	1		LMOf2365_2250	1		Lm4b_02244	1		lmo4a_2278	1		LMHCC_0325	1		LMM7_2319	1		-	-		lin2320	1
lmo2219	1		prsA-2	1		Lm4b_02246	1		-	-		LMHCC_0323	1		prsA/surA	1		lmo4bN1-017_2894	1		lin2322	1
lmo2349	1		LMOf2365_2319	1		Lm4b_02313	1		lmo4a_2346	1		LMHCC_0257	1		LMM7_2387	1		-	-		lin2443	1
lmo2416	1		LMOf2365_2387	1		Lm4b_02385	1		lmo4a_2417	1		LMHCC_0186	1		LMM7_2456	1		lmo4bN1-017_3072	1		lin2511	1
lmo2417	1		LMOf2365_2388	1		Lm4b_02386	1		lmo4a_2418	1		LMHCC_0185	1		metQ	1		lmo4bN1-017_3073	1		lin2512	1
lmo2431	1		LMOf2365_2402	1		Lm4b_02399	1		lmo4a_2432	1		LMHCC_0171	1		fecB	1		lmo4bN1-017_3090	1		lin2525	1
lmo2499	1		LMOf2365_2472	1		Lm4b_02468	1		pstF	1		LMHCC_0101	1		pstS	1		lmo4bN1-017_3178	1		lin2642	1
lmo2569	1		LMOf2365_2542	1		Lm4b_02537	1		lmo4a_2571	1		LMHCC_0025	1		oppA	1		-	-		lin2714	1
lmo2578	1		LMOf2365_2550	1		Lm4b_02545	1		lmo4a_2579	1		LMHCC_0016	1		LMM7_2621	1		lmo4bN1-017_3282	1		lin2722	1
lmo2594	1		-	-		-	-		lmo4a_2597	1		LMHCC_3006	1		LMM7_2640	1		-	-		-	-
lmo2595	1		LMOf2365_2568	1		Lm4b_02562	1		lmo4a_2598	1		LMHCC_3005	1		LMM7_2641	1		lmo4bN1-017_3308	1		-	-
lmo2636	1		LMOf2365_2609	1		Lm4b_02603	1		lmo4a_2700	1		LMHCC_2898	1		apbE	1		-	-		lin2785	1
lmo2637	1		LMOf2365_2610	1		Lm4b_02604	1		lmo4a_2701	1		LMHCC_2897	1		LMM7_2749	1		lmo4bN1-017_3355	1		lin2786	1
lmo2642	1		LMOf2365_2615	1		Lm4b_02609	1		lmo4a_2706	1		LMHCC_2892	1		LMM7_2754	1		lmo4bN1-017_3360	1		lin2791	1
lmo2713	1		LMOf2365_2693	1		-	-		-	-		-	-		-	-		-	-		-	-
lmo2714	1		LMOf2365_2694	1		Lm4b_02688	1		-	-		LMHCC_2820	1		LMM7_2825	1		-	-		lin2862	1
lmo2812	1		LMOf2365_2803	1		Lm4b_02785	1		lmo4a_2877	1		LMHCC_2710	1		dacC	1		-	-		lin2944	1
lmo2839	1		LMOf2365_2830	1		Lm4b_02812	1		lmo4a_2905	1		LMHCC_2682	1		ycjN	1		lmo4bN1-017_3613	1		lin2972	1
lmo2854	1		LMOf2365_2844	1		Lm4b_02826	1		oxaA1	1		LMHCC_2667	1		LMM7_2975	1		-	-		lin2986	1
											specific genes by reference
lmo0058	1		dltD	1		dltD	1		lmo4a_0056	1		LMHCC_2130	1		LMM7_0057	1		lmo4bN1-017_0078	1		lin0200	1
lmo2331	1		LMOf2365_0267	1		Lm4b_00074	1		lmo4a_0058	1		LMHCC_2328	1		LMM7_0059	1		lmo4bN1-017_0146	1		lin0559	1
			LMOf2365_0475	1		Lm4b_00275	1		lmo4a_0065	1		LMHCC_2379	1		LMM7_0066	1		lmo4bN1-017_0330	1		lin0865	1
			LMOf2365_0581	1					lmo4a_0277	1		LMHCC_2598	1		LMM7_0284	1		lmo4bN1-017_0424	1		lin0868	1
									lmo4a_0325	1		LMHCC_2605	1		LMM7_0335	1		lmo4bN1-017_0622	1		lin0879	1
									lmo4a_0517	1		LMHCC_2607	1		LMM7_0532	1		lmo4bN1-017_0635	1
									lmo4a_0894	1		LMHCC_2940	1		LMM7_0913	1		lmo4bN1-017_0649	1
																		lmo4bN1-017_0667	1
																		lmo4bN1-017_0814	1
																		lmo4bN1-017_0944	1
a ortholog w/o LPXTG-Repeat
b paralog
