# Supplementary material for: Comparative genomics and transcriptomics of lineages I, II, and III strains of Listeria monocytogenes
Source: BMC Genomics. 2012 Apr 24;13:144. doi: 10.1186/1471-2164-13-144 (PMC3464598; doi:10.1186/1471-2164-13-144)
Supplement: Additional file 9 — Table S9. Metabolosome of L. monocytogenes 1/2a EGD-e. [file 1471-2164-13-144-S9.xls]

## Sheet: Tabelle1
L. monocytogenes 1/2a EGD-e			L. monocytogenes 4b F2365			L. monocytogenes 4b CLIP80459			L. monocytogenes 4a L99			L. monocytogenes 4a HCC23			L. monocytogenes 4a M7			L. monocytogenes 4c FSL J2-071			L. innocua 6a CLIP11262
Synonym	Repeat		Synonym	Repeat		Synonym	Repeat		Synonym	Repeat		Synonym	Repeat		Synonym	Repeat		Synonym	Repeat		Synonym	Repeat
											orthologous genes by reference
iap	2		iap	2		iap	2		cwhA	2		LMHCC_2049	2		iap	2		-	-		iap	2
lmo0880	1		LMOf2365_0899	1		Lm4b_00898	1		lmo4a_0894	1		LMHCC_1746	1		LMM7_0913	1		lmo4bN1-017_1082	1		lin0879	1
lmo1303	1		LMOf2365_1321	1		Lm4b_01312	1		lmo4a_1359	1		LMHCC_1267	1		LMM7_1388	1		lmo4bN1-017_1674	1		lin1341	1
lmo1941	1		LMOf2365_1970	1		Lm4b_01959	1		lmo4a_1998	1		LMHCC_0615	1		LMM7_2034	1		-	-		lin2055	1
lmo2522	2		LMOf2365_2495	2		Lm4b_02491	2		lmo4a_2524	2		LMHCC_0076	2		LMM7_2564	2		lmo4bN1-017_3211	2		lin2666	2
lmo2691	4		LMOf2365_2670	4		Lm4b_02664	4		lmo4a_2752	4		LMHCC_2846	4		LMM7_2800	4		lmo4bN1-017_3419	4		lin2838	4
											specific genes by reference
																		lmo4bN1-017_0721	1		lin1283	1
																		lmo4bN1-017_0722	1		lin1703	1
																		lmo4bN1-017_2536	1		lin1715	1
a ortholog w/o LysM-Repeat
b paralog
