# Supplementary material for: Comparative genomics and transcriptomics of lineages I, II, and III strains of Listeria monocytogenes
Source: BMC Genomics. 2012 Apr 24;13:144. doi: 10.1186/1471-2164-13-144 (PMC3464598; doi:10.1186/1471-2164-13-144)
Supplement: Additional file 10 — Table S10. Primers used in this study. [file 1471-2164-13-144-S10.xls]

## Sheet: Tabelle1
L. monocytogenes 1/2a EGD-e			L. monocytogenes 4b F2365			L. monocytogenes 4b CLIP80459			L. monocytogenes 4a L99			L. monocytogenes 4a HCC23			L. monocytogenes 4a M7			L. monocytogenes 4c FSL J2-071			L. innocua 6a CLIP11262
Synonym	Repeat		Synonym	Repeat		Synonym	Repeat		Synonym	Repeat		Synonym	Repeat		Synonym	Repeat		Synonym	Repeat		Synonym	Repeat
											orthologous genes by reference
iap	1		iap	1		iap	1		cwhA	1		LMHCC_2049	1		iap	1		-	-		iap	1
lmo0394	1		LMOf2365_0406	1		Lm4b_00412	1		lmo4a_0407	1		LMHCC_2242	1		LMM7_0420	1		-	-		lin0412	1
spl	1		LMOf2365_2478	1		spl	1		spl	1		LMHCC_0094	1		spl/ydhO	1		-	-		spl	1
											specific genes by reference
lmo1104	1																				lin0198	1
																					lin2100	1
a ortholog w/o NLPC/P60-Repeat
b paralog
