# Supplementary material for: Comparative genomics and transcriptomics of lineages I, II, and III strains of Listeria monocytogenes
Source: BMC Genomics. 2012 Apr 24;13:144. doi: 10.1186/1471-2164-13-144 (PMC3464598; doi:10.1186/1471-2164-13-144)
Supplement: Additional file 16 — Figure S6. Duplication vs. HGT classifiable genes in listeriae. [file 1471-2164-13-144-S16.xls]

## Sheet: Tabelle 1
L. monocytogenes
4a L99
Number of Paralogs	Identifier	Annotation
9	lmo4a0322; lmo4a0387; lmo4a0889; lmo4a0930; lmo4a1778; lmo4a2376; lmo4a2745; lmo4a2828; lmo4a2848	PTS system, IIB component.
7	lmo4a0312; lmo4a1434,lisR; lmo4a1563; lmo4a2005,resD; lmo4a2423,cesR; lmo4a2503,phoP; lmo4a2586	DNA-binding response regulator.
6	lmo4a0017; lmo4a0285; lmo4a0293; lmo4a0339; lmo4a0933,bglH; lmo4a2827	glycosyl hydrolase, family 1.
6	lmo4a0522; lmo4a0627; lmo4a1343; lmo4a1344; lmo4a1345; lmo4a1346	leucine-rich repeat domain protein (LPXTG motif).
5	lmo4a0210; lmo4a1203; lmo4a2375; lmo4a2509,ftsE; lmo4a2583	ABC transporter, ATP-binding protein.
4	lmo4a0070; lmo4a1228; lmo4a2643; lmo4a2651	hypothetical protein.
4	lmo4a0835; lmo4a2308; lmo4a2595; lmo4a2763	oxidoreductase, aldo/keto reductase family.
4	lmo4a1343; lmo4a1344; lmo4a1345; lmo4a1346	leucine-rich repeat domain protein (LPXTG motif).
3	lmo4a0056; lmo4a0058; lmo4a2115	lipoprotein, putative.
3	lmo4a0107; lmo4a1275; lmo4a2601	phage holin.
3	lmo4a0132,manN; lmo4a0787; lmo4a2051	PTS system, mannose/fructose/sorbose family, IID component.
3	lmo4a0151,lmaC; lmo4a1717; lmo4a2626	antigen C.
3	lmo4a0163; lmo4a0351; lmo4a0391	conserved hypothetical protein.
3	lmo4a0172; lmo4a2257,oppA; lmo4a2571	bacterial extracellular solute-binding protein, family 5.
3	lmo4a0200,malL-1; lmo4a0280,malL-2; lmo4a1310,treC-2	oligo-1,6-glucosidase.
3	lmo4a0344; lmo4a0672; lmo4a0843	transcriptional activator, Rgg family.
3	lmo4a0359,tkt-1; lmo4a1361,tkt-2; lmo4a2724,tkt-3	transketolase.
3	lmo4a0362,rpiB-1; lmo4a0505,rpiB-2; lmo4a2726,rpiB-3	ribose 5-phosphate isomerase B.
3	lmo4a0384; lmo4a0590; lmo4a0919	transcriptional regulator, GntR family.
3	lmo4a0483; lmo4a0673; lmo4a0842	transposase OrfA, IS3 family.
3	lmo4a0512,rpe-1; lmo4a1875,rpe-2; lmo4a2723,rpe-3	ribulose-phosphate 3-epimerase.
3	lmo4a0523; lmo4a1636; lmo4a2735	universal stress protein family.
3	lmo4a0534; lmo4a1677; lmo4a2591,lmrB-2	drug resistance transporter, EmrB/QacA family.
3	lmo4a0571; lmo4a0572; lmo4a0923	phosphoglycerate mutase family protein.
3	lmo4a0858,glnQ; lmo4a2312; lmo4a2343,hisP	glutamine ABC transporter, ATP-binding protein.
3	lmo4a1134,pduA; lmo4a1142,pduJ; lmo4a1163	propanediol utilization protein.
3	lmo4a1323,sipX; lmo4a1324,sipY; lmo4a1325,sipZ	signal peptidase I.
3	lmo4a1421,cspL; lmo4a1936,cspD; lmo4a2067,cspB	cold-shock family protein.
3	lmo4a1604,mreB-1; lmo4a1771,mreB-2; lmo4a2527,mbl	cell shape determining protein.
3	lmo4a2869; lmo4a2871; lmo4a2872	secreted protein, putative.
2	lmo4a0006,gyrB; lmo4a1340,parE	DNA gyrase, B subunit.
2	lmo4a0007,gyrA; lmo4a1341,parC	DNA gyrase, A subunit.
2	lmo4a0029; lmo4a0298	hydrolase, haloacid dehalogenase-like family.
2	lmo4a0038,ssb-1; lmo4a2632,ssb-3	single-strand binding protein.
2	lmo4a0057; lmo4a2114	hypothetical protein.
2	lmo4a0088; lmo4a1253	phage terminase family protein.
2	lmo4a0110; lmo4a2599	conserved hypothetical protein.
2	lmo4a0123; lmo4a2533,atpA	ATP synthase F1, alpha subunit.
2	lmo4a0125; lmo4a2531,atpD	ATP synthase F1, beta subunit.
2	lmo4a0131,manM; lmo4a0788	PTS system, mannose/fructose/sorbose family, IIC component.
2	lmo4a0137; lmo4a2580	conserved hypothetical protein.
2	lmo4a0148; lmo4a1223	conserved hypothetical protein.
2	lmo4a0164; lmo4a0490	conserved hypothetical protein.
2	lmo4a0176; lmo4a0306	conserved hypothetical protein.
2	lmo4a0178; lmo4a0294	Cof-like hydrolase.
2	lmo4a0189; lmo4a0192	glucose uptake protein.
2	lmo4a0195; lmo4a1786	sugar ABC transporter, permease protein.
2	lmo4a0196; lmo4a1787	sugar ABC transporter, permease protein.
2	lmo4a0212,spoVG-1; lmo4a0213,spoVG-2	stage V sporulation protein G.
2	lmo4a0215,prs-1; lmo4a0516,prs-2	ribose-phosphate pyrophosphokinase.
2	lmo4a0226,ldh-1; lmo4a1590,ldh-2	L-lactate dehydrogenase.
2	lmo4a0248,clpC; lmo4a2267,clpB	ATP-dependent Clp protease ATP-binding subunit.
2	lmo4a0260; lmo4a1391,rpmG	ribosomal protein L33.
2	lmo4a0288; lmo4a0771	glyoxalase family protein.
2	lmo4a0308; lmo4a2419,metI	ABC transporter, permease protein.
2	lmo4a0309; lmo4a2420,metN	ABC transporter, ATP-binding protein.
2	lmo4a0310; lmo4a2418	ABC transporter, substrate-binding protein.
2	lmo4a0325; lmo4a0326	lipoprotein, putative.
2	lmo4a0337,thiD-1; lmo4a0677,thiD-2	phosphomethylpyrimidine kinase.
2	lmo4a0347; lmo4a0845	conserved hypothetical protein.
2	lmo4a0352; lmo4a0392	conserved hypothetical protein.
2	lmo4a0353; lmo4a0393	conserved hypothetical protein.
2	lmo4a0360,talC-1; lmo4a2806,talC-2	transaldolase.
2	lmo4a0364; lmo4a2759	dihydroxyacetone kinase.
2	lmo4a0365; lmo4a2758	dihydroxyacetone kinase.
2	lmo4a0377; lmo4a2194	fructose-bisphosphate aldolase, class II family.
2	lmo4a0382; lmo4a1591	conserved hypothetical protein.
2	lmo4a0385; lmo4a0589	glycosyl hydrolase, family 1.
2	lmo4a0386; lmo4a2849	PTS system, beta-glucoside-specific, IIC component.
2	lmo4a0403,ung-1; lmo4a1207,ung-2	uracil-DNA glycosylase.
2	lmo4a0413; lmo4a0438	PTS system, fructose-specific IIC component.
2	lmo4a0418; lmo4a2310	phosphate transporter family protein.
2	lmo4a0421; lmo4a2703	conserved hypothetical protein.
2	lmo4a0436; lmo4a2198	PTS system, fructose-specific, IIA component.
2	lmo4a0468; lmo4a0655	conserved hypothetical protein.
2	lmo4a0496,rpmF-1; lmo4a2096,rpmF-2	ribosomal protein L32.
2	lmo4a0498; lmo4a2294	transcriptional regulator, LysR family.
2	lmo4a0500,aroE-1; lmo4a2297	shikimate 5-dehydrogenase.
2	lmo4a0504; lmo4a1360	conserved hypothetical protein.
2	lmo4a0506; lmo4a2725	ribulose-phosphate 3-epimerase family protein.
2	lmo4a0507; lmo4a0656	transaldolase, putative.
2	lmo4a0513; lmo4a2728	alcohol dehydrogenase, zinc-dependent.
2	lmo4a0515; lmo4a2729	PTS system, galactitol-specific, IIC component.
2	lmo4a0536; lmo4a0551	glycosyl hydrolase, family 4.
2	lmo4a0567; lmo4a0601	conserved hypothetical protein.
2	lmo4a0588; lmo4a2315	xanthine/uracil permease family protein.
2	lmo4a0598,secA2; lmo4a2512,secA	preprotein translocase, SecA subunit.
2	lmo4a0625; lmo4a2815	ABC transporter, ATP-binding/permease protein.
2	lmo4a0628,acpD; lmo4a0793	acyl carrier protein phosphodiesterase.
2	lmo4a0658; lmo4a2472	amino acid permease family protein.
2	lmo4a0661; lmo4a1069,corA	magnesium transporter, CorA family.
2	lmo4a0687; lmo4a0688	conserved hypothetical protein.
2	lmo4a0768; lmo4a1696	ABC transporter, ATP-binding protein.
2	lmo4a0776; lmo4a0946	lipoyltransferase and lipoate-protein ligase.
2	lmo4a0809; lmo4a2350	Na+/H+ antiporter.
2	lmo4a0827; lmo4a2230	enoyl-(acyl-carrier-protein) reductase.
2	lmo4a0829; lmo4a1695	conserved hypothetical protein.
2	lmo4a0864,sugE-1; lmo4a0865,sugE-2	SugE protein.
2	lmo4a0876; lmo4a2477	phosphoglucomutase/phosphomannomutase.
2	lmo4a0955; lmo4a0956	conserved hypothetical protein.
2	lmo4a0964; lmo4a1477	membrane protein, putative.
2	lmo4a0974; lmo4a2521	undacaprenyl-phosphate N- acetylglucosaminyltransferase.
2	lmo4a1007; lmo4a1008	membrane protein, TerC family.
2	lmo4a1043; lmo4a1492	Zn-dependent hydrolase.
2	lmo4a1062,pdhB; lmo4a1430,bfmBAB	pyruvate dehydrogenase complex, E1 component, pyruvate dehydrogenase beta subunit.
2	lmo4a1151,ackA-1; lmo4a1637,ackA-2	acetate kinase.
2	lmo4a1192; lmo4a1193	membrane protein, putative.
2	lmo4a1197; lmo4a1671	peptidase, putative.
2	lmo4a1229; lmo4a2641	C-5 cytosine-specific DNA methylase.
2	lmo4a1232; lmo4a2639	conserved hypothetical protein.
2	lmo4a1233; lmo4a2638	conserved phage protein.
2	lmo4a1273; lmo4a2603	membrane protein, putative.
2	lmo4a1274; lmo4a2602	hypothetical protein.
2	lmo4a1463,pflB; lmo4a1974	formate acetyltransferase.
2	lmo4a1483,opuCD; lmo4a1485,opuCB	glycine betaine/L-proline ABC transporter, permease protein.
2	lmo4a1501,prsA-1; lmo4a2280,prsA-2	protein export protein (post-translocation molecular chaperone).
2	lmo4a1513; lmo4a1924	conserved domain protein.
2	lmo4a1609,hemL; lmo4a1742,gsaB	glutamate-1-semialdehyde-2,1-aminomutase.
2	lmo4a1683; lmo4a2068	PAP2 family membrane phosphoesterase protein.
2	lmo4a1684; lmo4a1685	polysaccharide biosynthesis family membrane protein.
2	lmo4a1692,trpG; lmo4a2812,pabA	anthranilate synthase, glutamine amidotransferase component.
2	lmo4a1736,metC-1; lmo4a1737,metC-2	cystathionine beta/gamma-lyase.
2	lmo4a1745,fabL; lmo4a1864,fabG	enoyl-(acyl carrier protein) reductase.
2	lmo4a1761; lmo4a1806	RNA methyltransferase, TrmA/RumA/YfjO family.
2	lmo4a1777; lmo4a2747	PTS system, beta-glucoside-specific, IIA component.
2	lmo4a1802; lmo4a2175	ABC transporter, ATP-binding protein.
2	lmo4a1808; lmo4a2558	diacylglycerol kinase family protein.
2	lmo4a2238; lmo4a2239	cell wall surface anchor family protein (LPXTG motif).
2	lmo4a2243; lmo4a2430	iron compound ABC transporter, ATP-binding protein.
2	lmo4a2293; lmo4a2404	CBS domain protein.
2	lmo4a2301; lmo4a2835	ABC transporter, ATP-binding protein.
2	lmo4a2360; lmo4a2364	conserved hypothetical protein.
2	lmo4a2362,gadG; lmo4a2435,gadB	glutamate decarboxylase beta.
2	lmo4a2374; lmo4a2584	ABC transporter, permease protein.
2	lmo4a2393; lmo4a2394	conserved hypothetical protein.
2	lmo4a2428; lmo4a2429	cell division protein, FtsW/RodA/SpoVE family.
2	lmo4a2497,pstB-1; lmo4a2498,pstB-2	phosphate ABC transporter, ATP-binding protein.
2	lmo4a2528,murA-1; lmo4a2553,murA-2	UDP-N-acetylglucosamine 1- carboxyvinyltransferase.
2	lmo4a2663; lmo4a2698	cobalt ABC transporter, permease protein.
2	lmo4a2746; lmo4a2771	PTS system, beta-glucoside-specific, IIC component.
2	lmo4a2798; lmo4a2906	sucrose phosphorylase.
2	lmo4a2799,garK-1; lmo4a2898,garK-2	glycerate kinase 2.
2	lmo4a2831; lmo4a2846	PTS system, cellobiose-specific, IIA component.
2	lmo4a2883; lmo4a2885	carboxypeptidase, putative.
2	lmo4a2908; lmo4a2909	conserved hypothetical protein.
L. monocytogenes
4b CLIP80459
Number of Paralogs	Identifier	Annotation
9	Lm4b0327; Lm4b0393; Lm4b0893; Lm4b0934; Lm4b1734; Lm4b2343; Lm4b2656; Lm4b2737; Lm4b2758	Similar to PTS beta-glucoside-specific enzyme IIB component.
7	Lm4b0021; Lm4b0284; Lm4b0299; Lm4b0338; Lm4b0937; Lm4b2736; Lm4b2746	Similar to beta-glucosidases.
7	Lm4b0315; Lm4b1386,lisR; Lm4b1517; Lm4b1967,resD; Lm4b2390; Lm4b2470,phoP; Lm4b2550	Similar to two-component response regulator.
7	Lm4b0485; Lm4b0486; Lm4b0487; Lm4b2042; Lm4b2043; Lm4b2044; Lm4b2045	Unknown, putative membrane associated lipoprotein.
6	Lm4b0191; Lm4b0418; Lm4b1228; Lm4b2342; Lm4b2476,ftsE; Lm4b2547	similar to ABC transporter, ATP-binding protein.
4	Lm4b0289,inlH; Lm4b0290,inlD; Lm4b0291,inlE; Lm4b0372	internalin H (LPXTG motif).
4	Lm4b0363; Lm4b0520; Lm4b2635; Lm4b2647	Similar to sugar-phosphate isomerase.
4	Lm4b0491; Lm4b0684; Lm4b0848; Lm4b2038	Weakly similar to transposase.
4	Lm4b0841; Lm4b2274; Lm4b2559; Lm4b2674	Similar to oxydoreductases.
4	Lm4b2779; Lm4b2780; Lm4b2781; Lm4b2782	hypothetical secreted protein.
3	Lm4b0030; Lm4b1055; Lm4b2747	Similar to PTS system, beta-glucosides specific enzyme IIABC.
3	Lm4b0101; Lm4b0796; Lm4b2012	Similar to PTS system mannose-specific, IID component .
3	Lm4b0142; Lm4b0352; Lm4b0830	PRODUCT: Unknown.
3	Lm4b0152; Lm4b2223; Lm4b2537	Similar to oligopeptide ABC transporter-binding protein.
3	Lm4b0176; Lm4b0782; Lm4b1745	Similar to sugar ABC transporter, permease proteins .
3	Lm4b0177; Lm4b0783; Lm4b1746	Similar to sugar ABC transporter, permease protein.
3	Lm4b0181; Lm4b0278; Lm4b1264	Similar to oligo-1,6-glucosidase.
3	Lm4b0344; Lm4b0683; Lm4b0849	Similar to transcriptional regulators.
3	Lm4b0360; Lm4b1314,tkt; Lm4b2633	Similar to transketolase.
3	Lm4b0390; Lm4b0601; Lm4b0922	Similar to transcription regulator (GntR family).
3	Lm4b0527; Lm4b1834; Lm4b2632	Similar to ribulose-5-phosphate 3-epimerase.
3	Lm4b0536; Lm4b0636; Lm4b1299	Similar to internalin protein, putative peptidoglycan bound protein (LPXTG motif).
3	Lm4b0537; Lm4b1591; Lm4b2646	Conserved hypothetical protein.
3	Lm4b0541; Lm4b1628; Lm4b2555	Similar to multidrug resistance protein.
3	Lm4b0582; Lm4b0583; Lm4b0927	Similar to phosphoglycerate mutase.
3	Lm4b0864; Lm4b2278; Lm4b2310	Similar to amino acid ABC transporter, ATP-binding protein.
3	Lm4b1156; Lm4b1164; Lm4b1185	Similar to Salmonella typhimurium PduA protein.
3	Lm4b1279; Lm4b1280; Lm4b1281	Similar to type-I signal peptidase.
3	Lm4b1373,cspL; Lm4b1895; Lm4b2028,cspB	Similar to cold shock protein.
3	Lm4b1559,mreB; Lm4b1727; Lm4b2494,mbl	Similar to cell-shape determining protein MreB.
2	Lm4b0006,gyrB; Lm4b1296,parE	DNA gyrase subunit B.
2	Lm4b0007,gyrA; Lm4b1297,parC	DNA gyrase subunit A.
2	Lm4b0033; Lm4b2620	similar to ABC transporter (ATP-binding protein).
2	Lm4b0039; Lm4b0304	Conserved hypothetical protein.
2	Lm4b0047; Lm4b0049	Conserved hypothetical protein.
2	Lm4b0074; Lm4b0079	Unknown.
2	Lm4b0093; Lm4b2500,atpA	Similar to ATP synthase alpha chain.
2	Lm4b0095; Lm4b2498,atpD	Similar to ATP synthase beta chain.
2	Lm4b0100; Lm4b0797	Similar to PTS system mannose-specific, IIC component .
2	Lm4b0106; Lm4b2546	PRODUCT: Unknown.
2	Lm4b0143; Lm4b0505	PRODUCT: Unknown.
2	Lm4b0156; Lm4b0309	PRODUCT: Unknown.
2	Lm4b0158; Lm4b0300	Conserved hypothetical protein.
2	Lm4b0170; Lm4b0173	Similar to a glucose uptake protein.
2	Lm4b0192; Lm4b0419	Similar to membrane protein (putative ABC transporter component).
2	Lm4b0193; Lm4b0194	Similar to B. subtilis SpoVG protein.
2	Lm4b0196,prs; Lm4b0531,prs	phosphoribosyl pyrophosphate synthetase.
2	Lm4b0208,ldh; Lm4b1544	Similar to L-lactate dehydrogenase.
2	Lm4b0252,clpC; Lm4b2233,clpB	endopeptidase Clp ATP-binding chain C.
2	Lm4b0294; Lm4b0775	Similar to other proteins.
2	Lm4b0311; Lm4b2387	Similar to ABC transporter permease protein.
2	Lm4b0312; Lm4b2388	Similar to ABC transporter (ATP-binding protein).
2	Lm4b0313; Lm4b2386	Putative lipoprotein.
2	Lm4b0323; Lm4b0956	Similar to FMN-containing NADPH-linked nitro/flavin reductase.
2	Lm4b0336; Lm4b0689,thiD	Similar to phosphomethylpyrimidine kinase (ThiD).
2	Lm4b0353; Lm4b0831	PRODUCT: Unknown.
2	Lm4b0361; Lm4b2717	Similar to transaldolase.
2	Lm4b0366; Lm4b2668	Similar to dihydroxyacetone kinase.
2	Lm4b0378; Lm4b2157	Similar to D-fructose-1,6-biphosphate aldolase.
2	Lm4b0388; Lm4b1545	Conserved hypothetical protein, highly similar to B. subtilis YeeI protein.
2	Lm4b0391; Lm4b0600	Similar to beta-glucosidase.
2	Lm4b0392; Lm4b2759	Similar to PTS betaglucoside-specific enzyme IIC component.
2	Lm4b0408; Lm4b1232	Similar to uracil-DNA glycosylase.
2	Lm4b0423; Lm4b0447	Similar to fructose-specific phosphotransferase enzyme IIB.
2	Lm4b0424; Lm4b0448	Similar to fructose-specific phosphotransferase enzyme IIC.
2	Lm4b0429; Lm4b2276	Similar to phosphate transport protein.
2	Lm4b0432; Lm4b2606	PRODUCT: Unknown.
2	Lm4b0446; Lm4b2161	Similar to PTS fructose-specific enzyme IIA component.
2	Lm4b0472; Lm4b0663	PRODUCT: Unknown.
2	Lm4b0484; Lm4b2046	Similar to transcription regulator (VirR from Streptococcus pyogenes).
2	Lm4b0488; Lm4b2041	PRODUCT: Unknown.
2	Lm4b0489; Lm4b2040	PRODUCT: Unknown.
2	Lm4b0490; Lm4b2039	putative peptidoglycan linked protein (LPXAG motif).
2	Lm4b0509,rpmF; Lm4b2068,rpmF	ribosomal protein L32.
2	Lm4b0511; Lm4b2260	Similar to transcriptional regulator (LysR family).
2	Lm4b0513; Lm4b2263	Similar to shikimate 5-dehydrogenase.
2	Lm4b0519; Lm4b1313	Similar to B. subtilis YnzC protein.
2	Lm4b0521; Lm4b2634	Similar to ribulose-5-phosphate 3 epimerase.
2	Lm4b0522; Lm4b0664	Similar to transaldolase.
2	Lm4b0523; Lm4b2641	similar to transcription antiterminator (BglG family).
2	Lm4b0528; Lm4b2637	Similar to polyol (sorbitol) dehydrogenase.
2	Lm4b0530; Lm4b2638	Similar to PTS system, Galactitol-specific IIC component.
2	Lm4b0548; Lm4b0562	Similar to 6-phospho-beta-glucosidase.
2	Lm4b0599; Lm4b2281	Conserved hypothetical protein.
2	Lm4b0609; Lm4b2479,secA	Similar to preprotein translocase SecA subunit.
2	Lm4b0634; Lm4b2726	Similar to ABC transporter, ATP-binding protein.
2	Lm4b0666; Lm4b2438	Similar to amino acid transporter.
2	Lm4b0669; Lm4b1080	Similar to membrane proteins.
2	Lm4b0772; Lm4b1647	Similar to ABC transporter (ATP-binding protein).
2	Lm4b0780; Lm4b0950	Similar to lipoate-protein ligase.
2	Lm4b0781; Lm4b2025	PRODUCT: Unknown.
2	Lm4b0818; Lm4b2317	Similar to putative Na+/H+ antiporter.
2	Lm4b0829; Lm4b2195	Similar to oxidoreductases.
2	Lm4b0835; Lm4b1646	Similar to E. coli PhnB protein.
2	Lm4b0836; Lm4b0857	Similar to cation transporting ATPase.
2	Lm4b0858; Lm4b1963	unknown. Putative peptidoglycan linked protein (LPXTG motif).
2	Lm4b0869; Lm4b0870	Similar to E. coli SugE protein (transmembrane chaperone).
2	Lm4b0881; Lm4b2444	Similar to phosphomannomutase.
2	Lm4b0969; Lm4b1428	Conserved hypothetical membrane protein.
2	Lm4b0979; Lm4b2488	Similar to putative undacaprenyl-phosphate N-acetylglucosaminyltransferase .
2	Lm4b1011; Lm4b1012	Conserved hypothetical protein.
2	Lm4b1047; Lm4b1444	Similar to conserved hypothetical proteins (in particular B. subtilis YkqC).
2	Lm4b1073,PdhB; Lm4b1382	Highly similar to pyruvate dehydrogenase (E1 beta subunit).
2	Lm4b1110; Lm4b1119	Unknown.
2	Lm4b1171; Lm4b1176,pduQ	Similar to NADPH-dependent butanol dehydrogenase.
2	Lm4b1173,AckA2; Lm4b1592,ackA	Similar to acetate kinase.
2	Lm4b1214; Lm4b1215	Similar to unknown proteins.
2	Lm4b1222; Lm4b1622	Similar to endo-1,4-beta-glucanase and to aminopeptidase.
2	Lm4b1415,pflB; Lm4b1934,pflA	pyruvate formate-lyase.
2	Lm4b1434,opuCD; Lm4b1436,opuCB	Similar to betaine/carnitine/choline ABC transporter (membrane protein) .
2	Lm4b1454; Lm4b2246	Similar to protein secretion PrsA (post-translocation molecular chaperone).
2	Lm4b1467; Lm4b1882	Similar to unknown protein.
2	Lm4b1564,hemL; Lm4b1699,gsaB	Highly similar to glutamate-1-semialdehyde 2,1-aminotransferases.
2	Lm4b1634; Lm4b2029	Similar to unknown proteins.
2	Lm4b1635; Lm4b1636	Similar to putative transporters.
2	Lm4b1643,trpG; Lm4b2723	Highly similar to anthranilate synthase beta subunit.
2	Lm4b1692; Lm4b1693	Similar to cystathionine beta-lyase.
2	Lm4b1702; Lm4b1823,fabG	Similar to oxidoreductase .
2	Lm4b1717; Lm4b1765	Similar to similar to RNA methyltransferases.
2	Lm4b1733; Lm4b2658	Similar to phosphotransferase system (PTS) lichenan-specific enzyme IIA component.
2	Lm4b1761; Lm4b2136	Similar to ABC transporter (ATP-binding protein).
2	Lm4b1767; Lm4b2525	Similar to unknown protein.
2	Lm4b1980; Lm4b2363	Similar to oxidoreductases.
2	Lm4b2208; Lm4b2397	Similar to ferrichrome ABC transporter (ATP-binding protein).
2	Lm4b2259; Lm4b2371	Similar to unknown proteins.
2	Lm4b2267; Lm4b2744	Similar to ABC transporter (ATP-binding protein).
2	Lm4b2334; Lm4b2402	Similar to glutamate decarboxylase .
2	Lm4b2341; Lm4b2548	similar to putative ABC-transporter transmembrane subunit.
2	Lm4b2395; Lm4b2396	Similar to cell division proteins RodA, FtsW.
2	Lm4b2464; Lm4b2465	Similar to phosphate ABC transporter (ATP-binding protein).
2	Lm4b2495,murA; Lm4b2520,murZ	UDP-N-acetylglucosamine 1-carboxyvinyltransferase.
2	Lm4b2566; Lm4b2601	Highly similar to B. subtilis YbaF protein.
2	Lm4b2657; Lm4b2682	Similar to cellobiose phosphotransferase enzyme IIC component.
2	Lm4b2709; Lm4b2813	Similar to Sucrose phosphorylase.
2	Lm4b2710; Lm4b2805	Conserved hypothetical protein.
2	Lm4b2740; Lm4b2756	Similar to PTS cellobiose-specific enzyme IIA.
2	Lm4b2790; Lm4b2792	Similar to peptidases.
L. monocytogenes
4b F2365
Number of Paralogs	Identifier	Annotation
7	LMOf2365_0021; LMOf2365_0277; LMOf2365_0291; LMOf2365_0337,bglH-1; LMOf2365_0939,bglH-2; LMOf2365_2751; LMOf2365_2761,bglA	glycosyl hydrolase, family 1.
7	LMOf2365_0307; LMOf2365_1396; LMOf2365_1526; LMOf2365_1978,resD; LMOf2365_2393; LMOf2365_2474,phoP; LMOf2365_2555	DNA-binding response regulator.
7	LMOf2365_0320; LMOf2365_0390; LMOf2365_0894; LMOf2365_1744; LMOf2365_2663; LMOf2365_2752; LMOf2365_2773	PTS system, cellobiose-specific, IIB component.
6	LMOf2365_0205; LMOf2365_0416; LMOf2365_1232; LMOf2365_2343; LMOf2365_2480,ftsE; LMOf2365_2552	ABC transporter, ATP-binding protein.
4	LMOf2365_0281,inlC2; LMOf2365_0282,inlD; LMOf2365_0283,inlE; LMOf2365_0374	internalin C2.
4	LMOf2365_0365,rpiB-1; LMOf2365_0527,rpiB-2; LMOf2365_2642,rpiB-3; LMOf2365_2654,rpiB-4	ribose 5-phosphate isomerase B.
4	LMOf2365_0494; LMOf2365_0495; LMOf2365_2055; LMOf2365_2056	hypothetical protein.
4	LMOf2365_0499; LMOf2365_0692; LMOf2365_0849; LMOf2365_2051	transposase OrfA, IS3 family, putative.
4	LMOf2365_0842; LMOf2365_2280; LMOf2365_2565,morA; LMOf2365_2680	oxidoreductase, aldo/keto reductase family.
3	LMOf2365_0030; LMOf2365_1056; LMOf2365_2762	PTS system, beta-glucoside-specific, IIABC component.
3	LMOf2365_0115; LMOf2365_0798; LMOf2365_2023	PTS system, mannose/fructose/sorbose family, IID component.
3	LMOf2365_0156; LMOf2365_0352; LMOf2365_0831	hypothetical protein.
3	LMOf2365_0167; LMOf2365_2229; LMOf2365_2542	bacterial extracellular solute-binding protein, family 5.
3	LMOf2365_0195,malL-1; LMOf2365_0270,malL-2; LMOf2365_1271,treC-2	oligo-1,6-glucosidase.
3	LMOf2365_0343; LMOf2365_0691; LMOf2365_0850	transcriptional activator, putative.
3	LMOf2365_0362,tkt-1; LMOf2365_1323,tkt-2; LMOf2365_2640,tkt-3	transketolase.
3	LMOf2365_0387; LMOf2365_0604; LMOf2365_0923	transcriptional regulator, GntR family.
3	LMOf2365_0410; LMOf2365_0411; LMOf2365_0412	hypothetical protein.
3	LMOf2365_0534,rpe-1; LMOf2365_1846,rpe-2; LMOf2365_2639,rpe-3	ribulose-phosphate 3-epimerase.
3	LMOf2365_0543; LMOf2365_0639; LMOf2365_1307	cell wall surface anchor family protein.
3	LMOf2365_0544; LMOf2365_1602; LMOf2365_2653	universal stress protein family.
3	LMOf2365_0585; LMOf2365_0586; LMOf2365_0929	phosphoglycerate mutase family protein.
3	LMOf2365_0865; LMOf2365_2284; LMOf2365_2316	glutamine ABC transporter, ATP-binding protein.
3	LMOf2365_1159,pduA; LMOf2365_1167; LMOf2365_1190	propanediol utilization protein PduA.
3	LMOf2365_1287; LMOf2365_1288; LMOf2365_1289	signal peptidase I.
3	LMOf2365_1381; LMOf2365_1908; LMOf2365_2041	cold-shock domain family protein.
3	LMOf2365_1567,mreB; LMOf2365_1738; LMOf2365_2498	cell shape determining protein MreB.
3	LMOf2365_2795; LMOf2365_2796; LMOf2365_2797	hypothetical protein.
2	LMOf2365_0006,gyrB; LMOf2365_1304,parE	DNA gyrase, B subunit.
2	LMOf2365_0007,gyrA; LMOf2365_1305,parC	DNA gyrase, A subunit.
2	LMOf2365_0039; LMOf2365_0296	hydrolase, haloacid dehalogenase-like family.
2	LMOf2365_0047; LMOf2365_0049	peptidyl-arginine deiminase-like protein.
2	LMOf2365_0107,atpA-1; LMOf2365_2504,atpA-2	ATP synthase subunit A.
2	LMOf2365_0109,atpD-1; LMOf2365_2502,atpD-2	ATP synthase subunit B.
2	LMOf2365_0114; LMOf2365_0799	PTS system, mannose/fructose/sorbose family, IIC component.
2	LMOf2365_0120; LMOf2365_2551	YneC family protein.
2	LMOf2365_0171; LMOf2365_0301	cyclic nucleotide-binding protein.
2	LMOf2365_0173; LMOf2365_0292	Cof-like hydrolase.
2	LMOf2365_0184; LMOf2365_0187	glucose uptake protein.
2	LMOf2365_0190; LMOf2365_1755	sugar ABC transporter, permease protein.
2	LMOf2365_0191; LMOf2365_1756	sugar ABC transporter, permease protein.
2	LMOf2365_0206; LMOf2365_0417	ABC transporter, permease protein.
2	LMOf2365_0207,spoVG-1; LMOf2365_0208,spoVG-2	stage V sporulation protein G.
2	LMOf2365_0210,prs-1; LMOf2365_0538,prs-2	ribose-phosphate pyrophosphokinase.
2	LMOf2365_0221,ldh-1; LMOf2365_1553,ldh-2	L-lactate dehydrogenase.
2	LMOf2365_0244; LMOf2365_2239	ClpC ATPase.
2	LMOf2365_0256,rpmG-1; LMOf2365_1352,rpmG-2	ribosomal protein L33.
2	LMOf2365_0286; LMOf2365_0783	glyoxalase family protein.
2	LMOf2365_0303; LMOf2365_2389	ABC transporter, permease protein.
2	LMOf2365_0304; LMOf2365_2390	ABC transporter, ATP-binding protein.
2	LMOf2365_0305; LMOf2365_2388	ABC transporter, substrate-binding protein, putative.
2	LMOf2365_0316; LMOf2365_0957	nitroreductase family protein.
2	LMOf2365_0335,thiD-1; LMOf2365_0696,thiD-2	phosphomethylpyrimidine kinase.
2	LMOf2365_0346; LMOf2365_0851	hypothetical protein.
2	LMOf2365_0353; LMOf2365_0832	hypothetical protein.
2	LMOf2365_0363; LMOf2365_2730	transaldolase.
2	LMOf2365_0368; LMOf2365_2674	dihydroxyacetone kinase.
2	LMOf2365_0379; LMOf2365_2167	hypothetical protein.
2	LMOf2365_0385; LMOf2365_1554	hypothetical protein.
2	LMOf2365_0388; LMOf2365_0603	glycosyl hydrolase, family 1.
2	LMOf2365_0389; LMOf2365_2774	PTS system, beta-glucoside-specific, IIC component.
2	LMOf2365_0402,ung-1; LMOf2365_1236,ung-2	uracil-DNA glycosylase.
2	LMOf2365_0425; LMOf2365_2282	phosphate transporter family protein.
2	LMOf2365_0428; LMOf2365_2612	hypothetical protein.
2	LMOf2365_0482; LMOf2365_0673	hypothetical protein.
2	LMOf2365_0493; LMOf2365_2057	hypothetical protein.
2	LMOf2365_0496; LMOf2365_2054	hypothetical protein.
2	LMOf2365_0497; LMOf2365_2053	hypothetical protein.
2	LMOf2365_0498; LMOf2365_2052	cell wall surface anchor family protein.
2	LMOf2365_0516,rpmF-1; LMOf2365_2078,rpmF-2	ribosomal protein L32.
2	LMOf2365_0518; LMOf2365_2266	transcriptional regulator, LysR family.
2	LMOf2365_0520,aroE; LMOf2365_2269	shikimate 5-dehydrogenase.
2	LMOf2365_0526; LMOf2365_1322	hypothetical protein.
2	LMOf2365_0528; LMOf2365_2641	ribulose-phosphate 3-epimerase family protein.
2	LMOf2365_0529; LMOf2365_0674	transaldolase, putative.
2	LMOf2365_0530; LMOf2365_2648	PTS system, IIA 2 domain protein.
2	LMOf2365_0535; LMOf2365_2644	alcohol dehydrogenase, zinc-dependent.
2	LMOf2365_0537; LMOf2365_2645	PTS system, galactitol-specific, IIC component, putative.
2	LMOf2365_0548; LMOf2365_2560,lmrB-2	drug resistance transporter, EmrB/QacA family.
2	LMOf2365_0550; LMOf2365_0565	glycosyl hydrolase, family 4.
2	LMOf2365_0602; LMOf2365_2287	xanthine/uracil permease family protein.
2	LMOf2365_0612; LMOf2365_2483,secA	translocase.
2	LMOf2365_0637; LMOf2365_2739	ABC transporter, ATP-binding/permease protein.
2	LMOf2365_0676; LMOf2365_2442	amino acid permease family protein.
2	LMOf2365_0679; LMOf2365_1081	magnesium transporter, CorA family.
2	LMOf2365_0780; LMOf2365_1658	ABC transporter, ATP-binding protein.
2	LMOf2365_0788; LMOf2365_0952	lipoyltransferase and lipoate-protein ligase family protein.
2	LMOf2365_0819; LMOf2365_2323	Na+/H+ antiporter.
2	LMOf2365_0830; LMOf2365_2202	enoyl-(acyl-carrier-protein) reductase.
2	LMOf2365_0836; LMOf2365_1657	hypothetical protein.
2	LMOf2365_0837; LMOf2365_0858	cation transport ATPase, E1-E2 family.
2	LMOf2365_0859; LMOf2365_1974	cell wall surface anchor family protein.
2	LMOf2365_0870,sugE-1; LMOf2365_0871,sugE-2	SugE protein.
2	LMOf2365_0882; LMOf2365_2448	phosphoglucomutase/phosphomannomutase family protein.
2	LMOf2365_0969; LMOf2365_1438	hypothetical protein.
2	LMOf2365_0979; LMOf2365_2492	llm protein.
2	LMOf2365_1012; LMOf2365_1013	membrane protein, TerC family.
2	LMOf2365_1048; LMOf2365_1453	metallo-beta-lactamase family protein.
2	LMOf2365_1074,pdhB; LMOf2365_1390	pyruvate dehydrogenase complex, E1 component, pyruvate dehydrogenase beta subunit.
2	LMOf2365_1111; LMOf2365_1121	hypothetical protein.
2	LMOf2365_1174,pduQ; LMOf2365_1181	propanol dehydrogenase.
2	LMOf2365_1176; LMOf2365_1603,ackA	propionate/acetate kinase, putative.
2	LMOf2365_1219; LMOf2365_1220	hypothetical protein.
2	LMOf2365_1226; LMOf2365_1633	peptidase, putative.
2	LMOf2365_1425,pfl-1; LMOf2365_1946,pfl-2	formate acetyltransferase.
2	LMOf2365_1444,opuCD; LMOf2365_1446,opuCB	glycine betaine/L-proline ABC transporter, permease protein.
2	LMOf2365_1463,prsA-1; LMOf2365_2252,prsA-2	protein export protein.
2	LMOf2365_1476; LMOf2365_1895	hypothetical protein.
2	LMOf2365_1574,hemL; LMOf2365_1709,gsaB	glutamate-1-semialdehyde aminotransferase.
2	LMOf2365_1645; LMOf2365_2042	PAP2 family protein.
2	LMOf2365_1646; LMOf2365_1647	polysaccharide biosynthesis family protein.
2	LMOf2365_1654,trpG; LMOf2365_2736	anthranilate synthase, glutamine amidotransferase component.
2	LMOf2365_1703; LMOf2365_1704	cystathionine beta-lyase.
2	LMOf2365_1712; LMOf2365_1835,fabG	enoyl-(acyl carrier protein) reductase.
2	LMOf2365_1727; LMOf2365_1776	RNA methyltransferase, TrmA family.
2	LMOf2365_1743; LMOf2365_2665	PTS system, beta-glucoside-specific, IIA component.
2	LMOf2365_1772; LMOf2365_2147	ABC transporter, ATP-binding protein.
2	LMOf2365_1778; LMOf2365_2529	conserved hypothetical protein TIGR00147.
2	LMOf2365_1991; LMOf2365_2364	pyridine nucleotide-disulfide oxidoreductase family protein.
2	LMOf2365_2215; LMOf2365_2400	iron compound ABC transporter, ATP-binding protein.
2	LMOf2365_2265; LMOf2365_2373	CBS domain protein.
2	LMOf2365_2273; LMOf2365_2759	ABC transporter, ATP-binding protein.
2	LMOf2365_2334,gadB; LMOf2365_2405,gadG	glutamate decarboxylase beta.
2	LMOf2365_2336; LMOf2365_2562	hypothetical protein.
2	LMOf2365_2342; LMOf2365_2553	ABC transporter, permease protein.
2	LMOf2365_2398; LMOf2365_2399	cell division protein, FtsW/RodA/SpoVE family.
2	LMOf2365_2468; LMOf2365_2469	phosphate ABC transporter, ATP-binding protein.
2	LMOf2365_2499,murA-1; LMOf2365_2524,murA-2	UDP-N-acetylglucosamine 1-carboxyvinyltransferase.
2	LMOf2365_2572; LMOf2365_2607	cobalt ABC transporter, permease protein.
2	LMOf2365_2664; LMOf2365_2688	PTS system, beta-glucoside-specific, IIC component.
2	LMOf2365_2722; LMOf2365_2831	sucrose phosphorylase.
2	LMOf2365_2723,garK-1; LMOf2365_2823,garK-2	glycerate kinase 2.
2	LMOf2365_2755; LMOf2365_2771	PTS system, IIA component.
2	LMOf2365_2808; LMOf2365_2810	carboxypeptidase, putative.
L. monocytogenes
1/2a EGD-e
Number of Paralogs	Identifier	Annotation
9	lmo0018; lmo0261; lmo0271; lmo0300; lmo0319; lmo0739; lmo0917; lmo2761; lmo2771	beta-glucosidase.
9	lmo0299; lmo0374; lmo0875; lmo0914; lmo1720; lmo2373; lmo2683; lmo2762; lmo2782	similar to PTS beta-glucoside-specific enzyme IIB component.
7	lmo0287; lmo1377,lisR; lmo1507; lmo1948,resD; lmo2422; lmo2501,phoP; lmo2583	similar to two-component response regulator.
6	lmo0194; lmo1063; lmo1223; lmo2372; lmo2507,ftsE; lmo2580	ABC transporter, ATP-binding protein.
5	lmo0027; lmo0738; lmo1035; lmo2772; lmo2787,bvrB	similar to PTS system, beta-glucosides specific enzyme IIABC.
5	lmo0345; lmo0498; lmo0736; lmo2662; lmo2674	similar to sugar-phosphate isomerase.
5	lmo2805; lmo2806; lmo2807; lmo2808; lmo2809	hypothetical secreted protein.
4	lmo0505; lmo0735; lmo1818; lmo2659	similar to ribulose-5-phosphate 3-epimerase.
4	lmo0514; lmo0610; lmo1289; lmo1290	similar to internalin protein, putative peptidoglycan bound protein (LPXTG motif).
4	lmo0823; lmo2247; lmo2592; lmo2700	similar to oxydoreductases.
4	lmo1063; lmo1505; lmo2372; lmo2580	similar to ABC transporter (ATP binding protein).
3	lmo0098; lmo0781; lmo2000	similar to PTS system mannose-specific, factor IID.
3	lmo0152; lmo2196; lmo2569	similar to oligopeptide ABC transporter-binding protein.
3	lmo0174; lmo0329; lmo0827	similar to transposase.
3	lmo0179; lmo0766; lmo1731	similar to sugar ABC transporters, permease proteins .
3	lmo0180; lmo0767; lmo1732	similar to sugar ABC transporter, permease protein.
3	lmo0262,inlG; lmo0263,inlH; lmo0264,inlE	internalin G.
3	lmo0325; lmo0659; lmo0833	similar to transcriptional regulators.
3	lmo0342; lmo1305,tkt; lmo2660	similar to transketolase.
3	lmo0371; lmo0575; lmo0902	similar to transcription regulator (GntR family).
3	lmo0399; lmo0633; lmo2136	similar to fructose-specific phosphotransferase enzyme IIB.
3	lmo0447; lmo2363; lmo2434	similar to glutamate decarboxylase.
3	lmo0464; lmo0660; lmo0832	weakly similar to transposase.
3	lmo0477; lmo0478; lmo0479	putative secreted protein.
3	lmo0515; lmo1580; lmo2673	conserved hypothetical protein.
3	lmo0519; lmo1617; lmo2588	similar to multidrug resistance protein.
3	lmo0556; lmo0557; lmo0907	similar to phosphoglycerate mutase.
3	lmo0848; lmo2251; lmo2346	similar to amino acid ABC transporter, ATP-binding protein.
3	lmo1151; lmo1159; lmo1180	similar to Salmonella typhimurium PduA protein.
3	lmo1269; lmo1270; lmo1271	similar to type-I signal peptidase.
3	lmo1364,cspL; lmo1879,cspD; lmo2016,cspB	similar to cold shock protein.
3	lmo1548,mreB; lmo1713; lmo2525,mbl	similar to cell-shape determining protein MreB.
3	lmo1688; lmo1807,fabG; lmo2175	similar to glucose 1-dehydrogenase.
2	lmo0006,gyrB; lmo1286,parE	DNA gyrase subunit B.
2	lmo0007,gyrA; lmo1287,parC	DNA gyrase subunit A.
2	lmo0030; lmo0276	conserved hypothetical protein.
2	lmo0038; lmo0040	conserved hypothetical protein.
2	lmo0045,ssb; lmo2308	highly similar to single-strand binding protein (SSB).
2	lmo0090; lmo2531,atpA	similar to ATP synthase alpha chain.
2	lmo0092; lmo2529,atpD	similar to ATP synthase beta chain.
2	lmo0097; lmo0782	similar to PTS system mannose-specific, factor IIC.
2	lmo0102; lmo2579	hypothetical protein.
2	lmo0116,lmaC; lmo2303	similar to Antigen C.
2	lmo0156; lmo0281	hypothetical protein.
2	lmo0158; lmo0272	conserved hypothetical protein.
2	lmo0169; lmo0176	similar to a glucose uptake protein.
2	lmo0184; lmo1254	similar to oligo-1,6-glucosidase.
2	lmo0196; lmo0197	similar to B. subtilis SpoVG protein.
2	lmo0199,prs; lmo0509,prs	phosphoribosyl pyrophosphate synthetase.
2	lmo0210,ldh; lmo1534	similar to L-lactate dehydrogenase.
2	lmo0232,clpC; lmo2206,clpB	endopeptidase Clp ATP-binding chain C.
2	lmo0244; lmo1335,rpmG	similar to ribosomal protein L33 type II.
2	lmo0267; lmo0759	similar to other proteins.
2	lmo0283; lmo2418	similar to ABC transporter permease protein.
2	lmo0284; lmo2419	similar to ABC transporter (ATP-binding protein).
2	lmo0285; lmo2417	putative lipoprotein.
2	lmo0295; lmo0936	similar to FMN-containing NADPH-linked nitro/flavin reductase.
2	lmo0317; lmo0662,thiD	similar to phosphomethylpyrimidine kinase (ThiD).
2	lmo0328; lmo0834	hypothetical protein.
2	lmo0330; lmo0828	similar to transposase.
2	lmo0343; lmo2743	similar to transaldolase.
2	lmo0348; lmo2695	similar to dihydroxyacetone kinase.
2	lmo0359; lmo2133	similar to D-fructose-1,6-biphosphate aldolase.
2	lmo0369; lmo1535	conserved hypothetical protein, highly similar to B. subtilis YeeI protein.
2	lmo0372; lmo0574	similar to beta-glucosidase.
2	lmo0373; lmo2783	similar to PTS betaglucoside-specific enzyme IIC component.
2	lmo0390; lmo1227	similar to uracil-DNA glycosylase.
2	lmo0400; lmo0428	similar to fructose-specific phosphotransferase enzyme IIC.
2	lmo0405; lmo2249	similar to phosphate transport protein.
2	lmo0408; lmo2639	hypothetical protein.
2	lmo0416; lmo2408	similar to putative transcription regulator.
2	lmo0426; lmo2137	similar to PTS fructose-specific enzyme IIA component.
2	lmo0444; lmo2360	conserved hypothetical protein.
2	lmo0448; lmo2362	similar to amino acid antiporter.
2	lmo0449; lmo0642	hypothetical protein.
2	lmo0486,rpmF; lmo2047,rpmF	ribosomal protein L32.
2	lmo0488; lmo2233	similar to transcriptional regulator (LysR family).
2	lmo0490; lmo2236	similar to shikimate 5-dehydrogenase.
2	lmo0496; lmo1304	similar to B. subtilis YnzC protein.
2	lmo0499; lmo2661	similar to ribulose-5-phosphate 3 epimerase.
2	lmo0500; lmo0643	similar to transaldolase.
2	lmo0501; lmo2668	similar to transcription antiterminator BglG family.
2	lmo0506; lmo2664	similar to polyol (sorbitol) dehydrogenase.
2	lmo0508; lmo2665	similar to PTS system, Galactitol-specific IIC component.
2	lmo0521; lmo0536	similar to 6-phospho-beta-glucosidase.
2	lmo0552; lmo0586	similar to unknown protein.
2	lmo0573; lmo2254	conserved hypothetical protein.
2	lmo0583; lmo2510,secA	similar to preprotein translocase SecA subunit.
2	lmo0608; lmo2752	similar to ABC transporter, ATP-binding protein.
2	lmo0645; lmo2469	similar to amino acid transporter.
2	lmo0648; lmo1064	similar to membrane proteins.
2	lmo0732; lmo2026	putative peptidoglycan bound protein (LPXTG motif).
2	lmo0756; lmo1636	Similar to ABC transporter (ATP-binding protein).
2	lmo0764; lmo0931	similar to lipoate-protein ligase.
2	lmo0765; lmo2013	hypothetical protein.
2	lmo0803; lmo2353	similar to putative Na+/H+ antiporter.
2	lmo0814; lmo2170	similar to oxidoreductases.
2	lmo0817; lmo1635	similar to E. coli PhnB protein.
2	lmo0818; lmo0841	similar to cation transporting ATPase.
2	lmo0853; lmo0854	similar to E. coli SugE protein (transmembrane chaperone).
2	lmo0865; lmo2475	similar to phosphomannomutase.
2	lmo0933; lmo2550	similar to sugar transferase.
2	lmo0940; lmo0941	hypothetical protein.
2	lmo0949; lmo1419	conserved hypothetical membrane protein.
2	lmo0959; lmo2519	similar to undacaprenyl-phosphate N-acetylglucosaminyltransferase.
2	lmo0991; lmo0992	conserved hypothetical protein.
2	lmo1027; lmo1434	similar to conserved hypothetical proteins (in particular B. subtilis YkqC).
2	lmo1053,PdhB; lmo1373	highly similar to pyruvate dehydrogenase (E1 beta subunit).
2	lmo1166; lmo1171,pduQ	similar to NADPH-dependent butanol dehydrogenase.
2	lmo1168,AckA2; lmo1581,ackA	similar to acetate kinase.
2	lmo1210; lmo1211	similar to unknown proteins.
2	lmo1217; lmo1611	similar to endo-1,4-beta-glucanase and to aminopeptidase.
2	lmo1406,pflB; lmo1917,pflA	pyruvate formate-lyase.
2	lmo1425,opuCD; lmo1427,opuCB	similar to betaine/carnitine/choline ABC transporter (membrane p).
2	lmo1444; lmo2219	similar to protein secretion PrsA (post-translocation molecular chaperone).
2	lmo1457; lmo1866	similar to unknown protein.
2	lmo1553,hemL; lmo1685,gsaB	highly similar to glutamate-1-semialdehyde 2,1-aminotransferases.
2	lmo1623; lmo2017	similar to unknown proteins.
2	lmo1624; lmo1625	similar to putative transporters.
2	lmo1632,trpG; lmo2749	highly similar to anthranilate synthase beta subunit.
2	lmo1679; lmo1680	similar to cystathionine beta-lyase.
2	lmo1703; lmo1751	similar to similar to RNA methyltransferases.
2	lmo1719; lmo2685	similar to phosphotransferase system (PTS) lichenan-specific enzyme IIA component.
2	lmo1747; lmo2114	similar to ABC transporter (ATP-binding protein).
2	lmo1961; lmo2390	similar to oxidoreductases.
2	lmo1970; lmo2648	similar to putative phosphotriesterase related proteins.
2	lmo2027; lmo2470	putative cell surface protein, similar to internalin proteins .
2	lmo2180; lmo2319	similar to unknown protein.
2	lmo2182; lmo2429	similar to ferrichrome ABC transporter (ATP-binding protein).
2	lmo2232; lmo2399	similar to unknown proteins.
2	lmo2240; lmo2769	similar to ABC transporter (ATP-binding protein).
2	lmo2371; lmo2581	similar to putative ABC-transporter transmembrane subunit.
2	lmo2427; lmo2428	similar to cell division proteins RodA, FtsW.
2	lmo2495; lmo2496	similar to phosphate ABC transporter (ATP-binding protein).
2	lmo2526,murA; lmo2552,murZ	UDP-N-acetylglucosamine 1-carboxyvinyltransferase.
2	lmo2599; lmo2634	highly similar to B. subtilis YbaF protein.
2	lmo2684; lmo2708	similar to cellobiose phosphotransferase enzyme IIC component.
2	lmo2736; lmo2832	conserved hypothetical protein.
2	lmo2765; lmo2780	similar to PTS cellobiose-specific enzyme IIA.
2	lmo2817; lmo2819	similar to peptidases.
L. innocua
6a CLIP11262
Number of Paralogs	Identifier	Annotation
10	lin0233; lin0418; lin0841; lin1186; lin1850; lin2353; lin2440; lin2471; lin2650,ftsE; lin2725	ABC transporter, ATP-binding protein.
8	lin0327; lin0393; lin0873; lin0914; lin1831; lin2472; lin2831; lin2905	similar to PTS beta-glucoside-specific enzyme IIB component.
7	lin0315; lin1414,lisR; lin1542; lin2062,resD; lin2516; lin2644,phoP; lin2728	similar to two-component response regulator.
6	lin0017; lin0288; lin0297; lin0344; lin0918; lin2904	beta-glucosidase.
5	lin0101; lin0163,lmaC; lin1259; lin1739; lin1768	Protein gp66 [Bacteriophage A118].
5	lin0524; lin1254; lin1743; lin2409; lin2601	similar to bacteriophage integrase.
4	lin0190; lin0200; lin2300; lin2714	similar to oligopeptide ABC transporter-binding protein.
4	lin0363; lin0498; lin2811; lin2821	similar to sugar-phosphate isomerase.
4	lin0819; lin2349; lin2739; lin2848	similar to oxydoreductases.
3	lin0038,ssb; lin0097; lin2402	highly similar to single-strand binding protein (SSB).
3	lin0124; lin2378; lin2564	hypothetical protein.
3	lin0145; lin0774; lin2108	similar to PTS system mannose-specific, factor IID.
3	lin0218; lin0760; lin1842	similar to sugar ABC transporters, permease proteins .
3	lin0219; lin0761; lin1843	similar to sugar ABC transporter, permease protein.
3	lin0360; lin1343,tkt; lin2809	similar to transketolase.
3	lin0390; lin0584; lin0901	similar to transcription regulator (GntR family).
3	lin0505; lin1932; lin2808	similar to ribulose-5-phosphate 3-epimerase.
3	lin0515; lin1615; lin2820	conserved hypothetical protein.
3	lin0519; lin1658; lin2733	similar to multidrug resistance protein.
3	lin0565; lin0566; lin0907	similar to phosphoglycerate mutase.
3	lin1115; lin1123; lin1144	similar to Salmonella typhimurium PduA protein.
3	lin1255; lin1742; lin2600	hypothetical protein.
3	lin1308; lin1309; lin1310	similar to type-I signal peptidase.
3	lin1401,cspL; lin1992,cspD; lin2124,cspB	similar to cold shock protein.
3	lin1583,mreB; lin1825; lin2669,mbl	similar to cell-shape determining protein MreB.
3	lin1700; lin2374; lin2563	similar to N-acetylmuramoyl-L-alanine amidase (N-terminal part) and to L-alanoyl-D-glutamate peptidase (C-terminal part).
3	lin2937; lin2938; lin2939	hypothetical secreted protein.
2	lin0006,gyrB; lin1325,parE	DNA gyrase subunit B.
2	lin0007,gyrA; lin1326,parC	DNA gyrase subunit A.
2	lin0029; lin0302	conserved hypothetical protein.
2	lin0061; lin0066	hypothetical protein.
2	lin0073; lin2422	similar to a putative repressor protein [Bacteriophage A118] .
2	lin0080; lin2418	similar to similar to anti-repressor [Bacteriophage A118].
2	lin0081; lin2417	highly similar to gp43 [Bacteriophage A118].
2	lin0083; lin2415	highly similar to gp45 [Bacteriophage A118].
2	lin0084; lin2414	highly similar to gp47 [Bacteriophage A118].
2	lin0085; lin2413	putative recombinase [Bacteriophage A118].
2	lin0086; lin2412	similar to protein gp49.
2	lin0098; lin2401	Hypothetical protein.
2	lin0099; lin2400	similar to phage protein.
2	lin0100; lin2399	hypothetical protein.
2	lin0122; lin2380	highly similar to gp19 [Bacteriophage A118].
2	lin0123; lin2379	similar to gp20 [Bacteriophage A118].
2	lin0125; lin2377	hypothetical protein.
2	lin0130; lin1301	hypothetical protein.
2	lin0138; lin2673,atpD	similar to ATP synthase beta chain.
2	lin0144; lin0775	similar to PTS system mannose-specific, factor IIC.
2	lin0150; lin2723	hypothetical protein.
2	lin0160; lin2608	similar to protein gp35 from Bacteriophage A118.
2	lin0194; lin0309	hypothetical protein.
2	lin0196; lin0298	conserved hypothetical protein.
2	lin0212; lin0215	similar to a glucose uptake protein.
2	lin0223; lin1222	similar to oligo-1,6-glucosidase.
2	lin0234; lin0419	similar to membrane protein (putative ABC transporter component).
2	lin0235; lin0236	similar to B. subtilis SpoVG protein.
2	lin0238,prs; lin0509,prs	phosphoribosyl pyrophosphate synthetase.
2	lin0242,ldh; lin1569	similar to L-lactate dehydrogenase.
2	lin0264,clpC; lin2309,clpB	endopeptidase Clp ATP-binding chain C.
2	lin0276; lin1372,rpmG	50S ribosomal protein.
2	lin0290; lin0661	internalin like protein (LPXTG motif).
2	lin0292; lin0753	similar to other proteins.
2	lin0311; lin2513	similar to ABC transporter permease protein.
2	lin0312; lin2514	similar to ABC transporter (ATP-binding protein).
2	lin0313; lin2512	putative lipoprotein.
2	lin0323; lin0935	similar to FMN-containing NADPH-linked nitro/flavin reductase.
2	lin0342; lin0667,thiD	similar to phosphomethylpyrimidine kinase (ThiD).
2	lin0355; lin1084	hypothetical protein.
2	lin0361; lin2886	similar to transaldolase.
2	lin0365; lin2844	similar to dihydroxyacetone kinase.
2	lin0366; lin2843	similar to dihydroxyacetone kinase.
2	lin0378; lin2238	similar to D-fructose-1,6-biphosphate aldolase.
2	lin0388; lin1570	conserved hypothetical protein, highly similar to B. subtilis YeeI protein.
2	lin0391; lin0583	similar to beta-glucosidase.
2	lin0408; lin1190	similar to uracil-DNA glycosylase.
2	lin0423; lin0448	similar to fructose-specific phosphotransferase enzyme IIC.
2	lin0428; lin2351	similar to phosphate transport protein.
2	lin0431; lin2788	hypothetical protein.
2	lin0446; lin2242	similar to PTS fructose-specific enzyme IIA component.
2	lin0466; lin0645	hypothetical protein.
2	lin0489,rpmF; lin2153,rpmF	ribosomal protein L32.
2	lin0491; lin2335	similar to transcriptional regulator (LysR family).
2	lin0493; lin2338	similar to shikimate 5-dehydrogenase.
2	lin0497; lin1342	similar to B. subtilis YnzC protein.
2	lin0499; lin2810	similar to ribulose-5-phosphate 3 epimerase.
2	lin0500; lin0646	similar to transaldolase.
2	lin0506; lin2813	similar to polyol (sorbitol) dehydrogenase.
2	lin0508; lin2814	similar to PTS system, Galactitol-specific IIC component.
2	lin0514; lin0619	similar to internalin protein, putative peptidoglycan bound protein (LPXTG motif) .
2	lin0523; lin0525	similar to specificity determinant HsdS.
2	lin0526; lin0540	similar to 6-phospho-beta-glucosidase.
2	lin0552; lin0557	hypothetical protein.
2	lin0553; lin0558	similar to internalin protein.
2	lin0554; lin0559	probable cell surface protein (LPXTG motif).
2	lin0555; lin0560	hypothetical protein.
2	lin0556; lin0561	similar to unknown protein.
2	lin0582; lin2356	conserved hypothetical protein.
2	lin0592; lin2654,secA	similar to preprotein translocase SecA subunit.
2	lin0617; lin2895	similar to ABC transporter, ATP-binding protein.
2	lin0648; lin2613	similar to amino acid transporter.
2	lin0651; lin1052	similar to membrane proteins.
2	lin0664; lin0827	similar to transposases.
2	lin0679; lin0680	similar to unknown protein.
2	lin0750; lin1677	Similar to ABC transporter (ATP-binding protein).
2	lin0758; lin0931	similar to lipoate-protein ligase.
2	lin0759; lin2121	hypothetical protein.
2	lin0795; lin2447	similar to putative Na+/H+ antiporter.
2	lin0810; lin2273	similar to oxidoreductases.
2	lin0813; lin1676	similar to E. coli PhnB protein.
2	lin0814; lin0832	similar to cation transporting ATPase.
2	lin0846; lin0847	similar to E. coli SugE protein (transmembrane chaperone).
2	lin0858; lin2618	similar to phosphomannomutase.
2	lin0869; lin1899	similar to B. subtilis YtcD protein.
2	lin0948; lin1458	conserved hypothetical membrane protein.
2	lin0958; lin2663	similar to undacaprenyl-phosphate N-acetylglucosaminyltransferase.
2	lin0990; lin0991	conserved hypothetical protein.
2	lin1026; lin1473	similar to conserved hypothetical proteins (in particular B. subtilis YkqC).
2	lin1045,PdhB; lin1410,BfmBAB	highly similar to pyruvate dehydrogenase (E1 beta subunit).
2	lin1130; lin1135,pduQ	similar to NADPH-dependent butanol dehydrogenase.
2	lin1132,AckA2; lin1616,ackA	similar to acetate kinase.
2	lin1173; lin1174	similar to unknown proteins.
2	lin1180; lin1652	similar to endo-1,4-beta-glucanase and to aminopeptidase.
2	lin1236; lin1760	hypothetical protein.
2	lin1239; lin1759	hypothetical protein.
2	lin1240; lin1757	hypothetical protein.
2	lin1241; lin1756	similar to bacteriophage protein.
2	lin1242; lin1755	some similarities to phage related proteins.
2	lin1243; lin1754	similar to hypothetical protein 44 - Staphylococcus aureus phage phi PVL.
2	lin1244; lin1753	hypothetical protein.
2	lin1245; lin1752	similarities Staphylococcus aureus prophage phiPV83.
2	lin1246; lin1751	hypothetical protein.
2	lin1247; lin1750	hypothetical protein.
2	lin1248; lin1749	similar to hypothetical protein, Staphylococcus aureus phage phi PVL.
2	lin1249; lin1748	hypothetical protein.
2	lin1250; lin1747	hypothetical protein.
2	lin1251; lin1746	hypothetical protein.
2	lin1252; lin1745	hypothetical protein.
2	lin1253; lin1744	hypothetical protein.
2	lin1256; lin2597	hypothetical protein.
2	lin1258; lin1740	hypothetical protein.
2	lin1260; lin1738	similar to probable antirepressor - Bacillus subtilis phage SPBc2.
2	lin1262; lin1737	hypothetical protein.
2	lin1263; lin1736	hypothetical protein.
2	lin1264; lin1735	hypothetical protein.
2	lin1265; lin1734	hypothetical protein.
2	lin1291; lin1707	hypothetical protein.
2	lin1292; lin1706	hypothetical protein.
2	lin1293; lin1705	hypothetical protein.
2	lin1294; lin1704	hypothetical protein.
2	lin1303; lin2736	hypothetical protein.
2	lin1304; lin2735	weakly similar to oligopeptide ABC transporter AppA (binding protein).
2	lin1416; lin2986	similar to B. subtilis SpoIIIJ protein.
2	lin1443,pflB; lin2031,pflA	pyruvate formate-lyase.
2	lin1464,opuCD; lin1466,opuCB	similar to betaine/carnitine/choline ABC transporter (membrane p).
2	lin1482; lin2322	similar to protein secretion PrsA (post-translocation molecular chaperone).
2	lin1494; lin1980	similar to unknown protein.
2	lin1588,hemL; lin1793,gsaB	highly similar to glutamate-1-semialdehyde 2,1-aminotransferases.
2	lin1664; lin2125	similar to unknown proteins.
2	lin1665; lin1666	similar to putative transporters.
2	lin1673,trpG; lin2892	highly similar to anthranilate synthase beta subunit.
2	lin1787; lin1788	similar to cystathionine beta-lyase.
2	lin1796; lin1921,fabG	similar to glucose 1-dehydrogenase.
2	lin1815; lin1863	similar to similar to RNA methyltransferases.
2	lin1830; lin2833	similar to phosphotransferase system (PTS) lichenan-specific enzyme IIA component.
2	lin1859; lin2219	similar to ABC transporter (ATP-binding protein).
2	lin1865; lin2702	similar to unknown protein.
2	lin2286; lin2523	similar to ferrichrome ABC transporter (ATP-binding protein).
2	lin2334; lin2498	similar to unknown proteins.
2	lin2342; lin2912	similar to ABC transporter (ATP-binding protein).
2	lin2373; lin2562	similar to AbiD phage protein.
2	lin2410; lin2602	similar to phage related proteins.
2	lin2411; lin2603	hypothetical protein.
2	lin2463; lin2528	similar to glutamate decarboxylase.
2	lin2470; lin2726	similar to putative ABC-transporter transmembrane subunit.
2	lin2486; lin2487	similar to B. subtilis YwqG protein.
2	lin2521; lin2522	similar to cell division proteins RodA, FtsW.
2	lin2638; lin2639	similar to phosphate ABC transporter (ATP-binding protein).
2	lin2670,murA; lin2697,murZ	UDP-N-acetylglucosamine 1-carboxyvinyltransferase.
2	lin2748; lin2783	highly similar to B. subtilis YbaF protein.
2	lin2832; lin2856	similar to cellobiose phosphotransferase enzyme IIC component.
2	lin2950; lin2952	similar to peptidases.
